# Supplementary material for: A short intrinsically disordered region at KtrB’s N-terminus facilitates allosteric regulation of K+ channel KtrAB
Source: Nat Commun. 2025 May 7;16:4252. doi: 10.1038/s41467-025-59546-z (PMC12059179; doi:10.1038/s41467-025-59546-z)
Supplement: Supplementary file 6 — Source Data [file 41467_2025_59546_MOESM6_ESM.xlsx]

## Sheet: Uptake_Pore_(4)
Q99A
Time [min]	0.1 mM KCl	0.2 mM KCl	0.4 mM KCl	1 mM KCl		Time [min]	0.1 mM KCl	0.2 mM KCl	0.4 mM KCl	1 mM KCl		Time [min]	0.1 mM KCl	0.2 mM KCl	0.4 mM KCl	1 mM KCl
0	0	0				0	0	0				0	0	0
0.7	88	114				0.7	100	128				0.716667	88	118
1.21667	96	170				1.16667	104	180				1.28333	92	186
1.85	96	186				1.78333	100	184				1.95	96	190
3.96667	96	182				4.06667	100	184				4	96	194
6.86667	96	186				6.98333	100	184				7	96	202
9.98333	96	186				10	100	184				10.05	100	154
0			0	0		0			0	0		0			0	0
0.65			128	132		0.65			136	140		0.666667			142	128
1.16667			208	208		1.11667			220	232		1.23333			242	272
1.8			292	312		1.73333			320	336		1.9			322	356
3.91667			376	476		4.01667			368	512		3.95			394	472
6.81667			368	528		6.93333			376	540		6.95			394	432
9.93333			372	528		9.95			376	544		10			406	488
K325A
Time [min]	0.1 mM KCl	0.2 mM KCl	0.4 mM KCl	1 mM KCl		Time [min]	0.1 mM KCl	0.2 mM KCl	0.4 mM KCl	1 mM KCl		Time [min]	0.1 mM KCl	0.2 mM KCl	0.4 mM KCl	1 mM KCl
0	54	0				0	0	0				0	-2	0
0.75	94	152				0.716667	88	118				0.716667	90	124
1.3	98	120				1.28333	92	186				1.2	94	168
2.01667	94	53				1.95	96	190				1.83333	98	168
4.13333	98	180				4	96	194				4	98	176
6.98333	94	196				7	96	202				7	94	176
10.3	98	180				10.05	100	154				10.0167	98	156
0			0	0		0			0	0		0			0	0
0.683333			170	186		0.65			112	130		0.65			128	140
1.23333			266	310		1.11667			220	226		1.13333			212	224
1.95			334	426		1.81667			300	330		1.76667			284	312
4.06667			398	534		3.95			340	438		3.93333			356	428
6.91667			346	562		6.91667			372	458		6.93333			368	452
10.2333			358	554		9.91667			376	438		9.95			356	448

## Sheet: Uptake_NTerm_(6,_sup9)
WT
Time [min]	0.1 mM KCl	0.2 mM KCl	Time [min]	0.4 mM KCl	1 mM KCl		Time [min]	0.1 mM KCl	0.2 mM KCl	Time [min]	0.4 mM KCl	1 mM KCl		Time [min]	0.1 mM KCl	0.2 mM KCl	Time [min]	0.4 mM KCl	1 mM KCl		Time [min]	0.1 mM KCl	0.2 mM KCl	Time [min]	0.4 mM KCl	1 mM KCl		Time [min]	0.1 mM KCl	0.2 mM KCl	Time [min]	0.4 mM KCl	1 mM KCl		Time [min]	0.1 mM KCl	0.2 mM KCl	Time [min]	0.4 mM KCl	1 mM KCl		Time [min]	0.1 mM KCl	0.2 mM KCl	Time [min]	0.4 mM KCl	1 mM KCl		Time [min]
0	0	0	0	0	0		0	-2	0	0	0	0		0	0	0	0	0	0		0	0	0	0	0	0		0	0	0	0	0	0		0	0	0	0	0	0		0	0	0	0	0	0		0
0.816667	82	136	0.75	-22	178		0.666667	62	104	0.6	100	92		0.7	48	144	0.65	144	136		0.683333	56	104	0.633333	116	120		0.7	68	140	0.65	140	128		0.7	92	124	0.65	112	136		0.716667	96	136	0.666667	152	144		0.716667
1.38333	82	168	1.31667	262	274		1.15	102	168	1.08333	156	156		1.16667	112	176	1.11667	216	208		1.23333	100	152	1.18333	172	160		1.16667	96	172	1.11667	200	184		1.2	92	176	1.15	200	200		1.18333	100	184	1.13333	224	216		1.23333
2.35	74	168	2.28333	298	318		1.78333	106	192	1.71667	232	204		1.78333	112	192	1.73333	312	284		1.83333	96	168	1.78333	240	216		3	96	180	2.95	336	328		1.88333	92	184	1.83333	272	272		1.91667	108	192	1.86667	296	292		1.85
3.95	82	-24	3.88333	298	338		3.83333	102	200	3.76667	344	-24		4.08333	112	188	4.03333	412	424		3.91667	100	160	3.86667	328	296		3.91667	92	180	3.86667	376	356		3.91667	96	188	3.86667	372	380		3.88333	104	200	3.83333	364	384		3.96667
6.91667	82	-24	6.85	350	322		6.88333	106	200	6.81667	372	344		7.05	108	188	7	444	444		6.83333	100	164	6.78333	360	324		6.7	96	172	6.65	372	380		7.05	92	196	7	356	384		6.86667	108	204	6.81667	372	372		7.4
9.98333	86	176	9.91667	350	310		10	106	200	9.93333	384	360		10	112	188	9.95	404	420		9.75	96	160	9.7	364	320		9.56667	96	184	9.51667	360	372		9.88333	96	192	9.83333	376	384		9.81667	108	216	9.76667	384	384		9.61667
delta 2-19
Time [min]	0.1 mM KCl	0.2 mM KCl	Time [min]	0.4 mM KCl	1 mM KCl		Time [min]	0.1 mM KCl	0.2 mM KCl	Time [min]	0.4 mM KCl	1 mM KCl		Time [min]	0.1 mM KCl	0.2 mM KCl	Time [min]	0.4 mM KCl	1 mM KCl		Time [min]	0.1 mM KCl	0.2 mM KCl	Time [min]	0.4 mM KCl	1 mM KCl		Time [min]	0.1 mM KCl	0.2 mM KCl	Time [min]	0.4 mM KCl	1 mM KCl
0	0	0	0	0	0		0	54	0	0	0	0		0	0	0	0	0	0		0	2	0	0	0	0		0	0	0	0	0	0
0.85	96	60	0.766667	52	40		0.75	32	618	0.666667	34	30		0.683333	16	44	0.633333	48	44		0.7	54	56	0.65	58	52		0.8	24	28	0.733333	34	34
1.36667	76	80	1.28333	76	60		1.28333	52	50	1.2	46	42		1.2	72	72	1.15	68	60		1.2	70	76	1.15	70	60		1.33333	32	40	1.26667	42	54
2.2	88	108	2.11667	92	76		2	72	53	1.91667	62	50		1.88333	92	92	1.83333	96	76		1.88333	82	96	1.83333	90	76		2.66667	40	56	2.6	62	70
4.03333	80	156	3.95	132	124		3.96667	92	94	3.88333	90	82		3.85	116	156	3.8	156	132		3.95	102	156	3.9	150	124		4.15	56	72	4.08333	78	78
6.96667	96	188	6.88333	176	144		7.13333	92	110	7.05	134	98		6.93333	124	208	6.88333	232	172		6.68333	102	200	6.63333	198	172		7.1	76	104	7.03333	102	78
10.05	92	180	9.96667	204	168		9.96667	96	150	9.88333	154	118		10	112	212	9.95	240	204		10.2167	94	200	10.1667	230	204		10.0667	96	120	10	130	78
F10S / Y11S/ V12S
Time [min]	0.1 mM KCl	0.2 mM KCl	Time [min]	0.4 mM KCl	1 mM KCl		Time [min]	0.1 mM KCl	0.2 mM KCl	Time [min]	0.4 mM KCl	1 mM KCl		Time [min]	0.1 mM KCl	0.2 mM KCl	Time [min]	0.4 mM KCl	1 mM KCl
0	0	0	0	0	0		0	-2	0	0	0	0		0	0	0	0	0	0
0.8	88	132	0.716667	144	132		0.716667	86	102	0.666667	90	100		0.683333	84	120	0.633333	114	114
1.3	96	180	1.21667	216	208		1.25	106	162	1.2	154	160		1.18333	104	172	1.13333	182	182
1.96667	92	180	1.88333	292	284		1.91667	106	202	1.86667	214	216		1.86667	104	200	1.81667	254	246
3.83333	96	180	3.75	360	376		3.88333	106	214	3.83333	318	312		3.86667	104	200	3.81667	350	358
6.91667	92	188	6.83333	360	408		6.95	106	222	6.9	346	348		6.93333	16	196	6.88333	366	378
10	92	188	9.91667	368	420		9.8	106	206	9.75	354	348		9.96667	104	196	9.91667	370	370
R7E
Time [min]	0.1 mM KCl	0.2 mM KCl	Time [min]	0.4 mM KCl	1 mM KCl		Time [min]	0.1 mM KCl	0.2 mM KCl	Time [min]	0.4 mM KCl	1 mM KCl		Time [min]	0.1 mM KCl	0.2 mM KCl	Time [min]	0.4 mM KCl	1 mM KCl
0	0	0	0	0	0		0	0	0	0	0	0		0	54	0	0	0	0
0.833333	72	252	0.733333	104	80		0.85	92	134	0.766667	136	130		0.75	88	116	0.683333	114	90
1.33333	84	152	1.23333	160	124		1.36667	96	178	1.28333	220	202		1.25	92	164	1.18333	178	166
2.3	84	180	2.2	240	216		2.2	88	170	2.11667	284	246		2.13333	100	53	2.06667	250	238
4	84	172	3.9	292	276		4.03333	92	110	3.95	248	294		4.01667	96	188	3.95	354	338
7.01667	88	176	6.91667	304	392		6.96667	96	190	6.88333	340	286		6.98333	92	188	6.91667	358	370
9.75	88	180	9.65	308	272		10.05	92	194	9.96667	368	350		10.1333	92	192	10.0667	362	370
delta 2-15
Time [min]	0.1 mM KCl	0.2 mM KCl	Time [min]	0.4 mM KCl	1 mM KCl		Time [min]	0.1 mM KCl	0.2 mM KCl	Time [min]	0.4 mM KCl	1 mM KCl		Time [min]	0.1 mM KCl	0.2 mM KCl	Time [min]	0.4 mM KCl	1 mM KCl		Time [min]	0.1 mM KCl	0.2 mM KCl	Time [min]	0.4 mM KCl	1 mM KCl		Time [min]	0.1 mM KCl	0.2 mM KCl	Time [min]	0.4 mM KCl	1 mM KCl
0	0	0	0	0	0		0	0	0	0	0	0		0	0	0	0	0	0		0	0	0	0	0	0			0	0	0	0	0
0.7	100	124	0.65	0	112		0.7	36	92	0.65	80	76		0.65	68	80	0.6	76	72		0.7	96	104	0.65	96	90		0.666667	74	122	0.616667	108	108
1.25	112	188	1.2	0	192		1.28333	96	160	1.23333	144	140		1.21667	88	136	1.16667	132	124		1.25	96	164	1.2	164	142		1.15	106	186	1.1	200	192
1.96667	108	192	1.91667	0	236		1.9	120	184	1.85	208	192		1.8	88	176	1.75	176	164		1.96667	100	192	1.91667	236	210		1.83333	102	190	1.78333	280	268
4.05	108	192	4	0	352		3.91667	92	184	3.86667	328	320		3.71667	88	180	3.66667	272	252		4.05	96	192	4	368	342		3.83333	106	202	3.78333	360	376
6.93333	104	200	6.88333	0	392		6.86667	92	184	6.81667	352	384		6.73333	88	180	6.68333	328	296		6.93333	96	196	6.88333	372	374		6.95	106	210	6.9	384	388
10	104	204	9.95	0	400		9.96667	96	184	9.91667	364	384		9.83333	88	224	9.78333	344	308		10	96	196	9.95	380	382		9.86667	42	210	9.81667	368	420
R17A
Time [min]	0.1 mM KCl	0.2 mM KCl	Time [min]	0.4 mM KCl	1 mM KCl		Time [min]	0.1 mM KCl	0.2 mM KCl	Time [min]	0.4 mM KCl	1 mM KCl		Time [min]	0.1 mM KCl	0.2 mM KCl	Time [min]	0.4 mM KCl	1 mM KCl
0	0	0	0	0	0		0	2	0	0	0	0		0	0	0	0	0	0
0.683333	72	78	0.633333	80	72		0.75	86	92	0.666667	88	82		0.8	100	116	0.733333	104	92
1.18333	96	122	1.13333	120	112		1.25	90	120	1.16667	136	126		1.3	100	164	1.23333	156	144
1.91667	100	154	1.86667	168	152		1.96667	94	176	1.88333	184	170		2.06667	104	192	2	204	184
3.98333	100	202	3.93333	280	252		3.95	94	176	3.86667	280	258		3.88333	104	196	3.81667	280	252
7	96	198	6.95	332	304		6.86667	90	128	6.78333	328	282		6.85	104	204	6.78333	328	296
10	104	202	9.95	344	328		10	90	188	9.91667	340	306		9.78333	104	204	9.71667	336	296
K16A/R17A/K19A/K21A
Time [min]	0.1 mM KCl	0.2 mM KCl	Time [min]	0.4 mM KCl	1 mM KCl		Time [min]	0.1 mM KCl	0.2 mM KCl	Time [min]	0.4 mM KCl	1 mM KCl		Time [min]	0.1 mM KCl	0.2 mM KCl	Time [min]	0.4 mM KCl	1 mM KCl		Time [min]	0.1 mM KCl	0.2 mM KCl	Time [min]	0.4 mM KCl	1 mM KCl
0	0	0	0	0	0		0	0	0	0	0	0		0	0	0	0	0	0		0	0	0	0	0	0
0.716667	98	98	0.666667	88	76		0.716667	64	66	0.65	66	64		1.01667	92	116	0.933333	124	100		0.916667	80	80	0.85	64	60
1.26667	102	130	1.21667	120	104		1.18333	84	90	1.11667	82	80		1.7	100	152	1.61667	160	124		1.5	104	96	1.43333	88	84
1.9	106	170	1.85	156	132		1.81667	92	106	1.75	106	100		2.5	104	188	2.41667	212	160		2.4	108	140	2.33333	120	104
4.03333	102	198	3.98333	224	196		4.06667	92	174	4	154	148		4	112	208	3.91667	268	196		3.9	112	208	3.83333	160	140
6.86667	106	194	6.81667	256	216		7.1	96	182	7.03333	190	176		7.03333	104	208	6.95	308	232		6.9	112	200	6.83333	200	184
10.0833	114	198	10.0333	264	232		10	92	186	9.93333	202	208		10.1167	108	196	10.0333	320	240		9.93333	112	200	9.86667	208	188
KtrB (pEL901)
Time [min]	0.1 mM KCl	0.2 mM KCl	Time [min]	0.4 mM KCl	1 mM KCl		Time [min]	0.1 mM KCl	0.2 mM KCl	Time [min]	0.4 mM KCl	1 mM KCl		Time [min]	0.1 mM KCl	0.2 mM KCl	Time [min]	0.4 mM KCl	1 mM KCl
0	0	0	0	0	0		0	0	0	0	0	0		0	0	0	0	0	0
0.85	10	10	0.783333	18	34		0.8	6	10	0.7	12	20		0.683333	6	4	0.633333	14	26
1.4	14	18	1.33333	22	42		1.26667	6	6	1.16667	12	24		1.2	10	8	1.15	14	22
2.03333	14	18	1.96667	30	54		1.75	10	14	1.65	16	32		1.81667	10	8	1.76667	22	30
4	18	26	3.93333	50	98		3.66667	10	18	3.56667	24	52		4.03333	14	20	3.98333	30	54
6.96667	30	42	6.9	70	142		7.01667	18	26	6.91667	40	76		6.86667	18	24	6.81667	42	78
9.96667	34	54	9.9	86	174		9.91667	18	30	9.81667	48	100		10.1667	22	32	10.1167	50	102
[truncated: 41 more columns]

## Sheet: ITC_(Sup5a)
ITC	Sup5a
ATP			ATP +MgCl2			ADP
Time [s]	µcal/s		5	-0.00438		5	-0.00142
5	0.02342		10	-0.00354		10	-0.01013
10	-0.00514		15	-0.00165		15	0.00118
15	-0.01042		20	-0.000421703		20	0.02006
20	-0.01024		25	0.000335838		25	0.00887
25	-0.00543		30	0.00754		30	0.00286
30	0.00185		35	0.00391		35	-0.000585668
35	0.00431		40	-0.00514		40	0.00187
40	0.01037		45	-0.00327		45	-0.00299
45	0.01142		50	7.79175e-05		50	-0.00674
50	-0.000653122		55	0.0033		55	-0.00655
55	-0.00624		60	-0.00212		60	0.000734008
60	0.00106		65	0.00657		65	0.00476
65	-0.00778		70	0.00389		70	0.00378
70	-0.00221		75	0.000516789		75	-0.00335
75	0.00272		80	-0.00349		80	0.00356
80	0.00582		85	0.00239		85	-0.0032
85	0.0021		90	0.000190248		90	-0.0024
90	-0.00237		95	-0.00712		95	0.00050113
95	0.000819661		100	-0.00303		100	-0.00361
100	0.00172		105	0.00419		105	-0.00849
105	-0.00102		110	-0.00361		110	-0.0065
110	-0.00124		115	-0.00263		115	0.01084
115	0.00446		120	0.00423		120	-0.00451
120	-0.02406		125	-0.00187		125	-0.00412
125	-0.01179		130	-0.05207		130	0.00167
130	-0.03778		135	-0.05161		135	-0.00127
135	-0.04019		140	-0.0132		140	0.0028
140	0.00137		145	9.84875e-05		145	-0.00304
145	0.01783		150	-0.00259		150	0.00168
150	-0.00111		155	-0.00381		155	-0.00217
155	-0.0087		160	0.00178		160	-0.00389
160	0.00852		165	-0.00266		165	0.00149
165	0.03577		170	-0.000401404		170	-0.00819
170	0.01183		175	-0.000762001		175	-0.00244
175	-3.58214e-05		180	-0.0108		180	-0.00030952
180	0.00118		185	-0.000293828		185	0.00454
185	-0.000854877		190	-0.000637873		190	-0.00431
190	-0.000845353		195	-0.00201		195	-0.0108
195	0.00284		200	-0.00671		200	0.0029
200	0.00456		205	-0.000331493		205	0.000411444
205	-0.000268116		210	0.00175		210	-0.00257
210	-0.00288		215	0.00584		215	0.00504
215	-0.000946654		220	0.00332		220	0.00568
220	-0.00802		225	0.00663		225	-0.0149
225	-0.00807		230	-0.00165		230	-0.0129
230	-0.00495		235	0.00164		235	0.00593
235	0.000178601		240	-0.00576		240	0.000942803
240	-0.00862		245	0.00877		245	0.00409
245	-0.01113		250	0.00588		250	-0.12265
250	0.00124		255	0.00594		255	-0.27084
255	0.02035		260	0.00403		260	-0.10572
260	0.01645		265	0.00191		265	-0.07354
265	0.00724		270	0.00529		270	-0.03985
270	0.00292		275	0.01705		275	-0.01983
275	0.00602		280	0.01688		280	-0.01057
280	0.00347		285	0.00702		285	-0.01794
285	0.00819		290	0.00752		290	-0.00928
290	-0.000188742		295	0.01445		295	-0.00474
295	0.00284		300	0.00522		300	0.00158
300	-0.000533262		305	0.000513062		305	-0.00233
305	0.00107		310	-0.15734		310	0.00315
310	-0.20136		315	-0.44545		315	-0.00169
315	-0.4924		320	-0.25615		320	-0.00509
320	-0.19266		325	-0.09401		325	0.00614
325	-0.07399		330	-0.03651		330	-0.000228301
330	-0.04309		335	-0.02229		335	-0.00313
335	-0.02896		340	-0.01818		340	0.00516
340	-0.02223		345	-0.01402		345	0.00366
345	-0.01903		350	-0.00282		350	0.01198
350	-0.00974		355	2.51533e-05		355	0.00633
355	-0.00567		360	-0.00272		360	-0.000527895
360	0.00699		365	0.00898		365	0.00302
365	0.00858		370	0.01392		370	-0.09674
370	0.00335		375	0.00436		375	-0.2277
375	0.00461		380	0.00107		380	-0.09817
380	-0.000475778		385	0.01068		385	-0.06102
385	0.00257		390	0.00981		390	-0.04411
390	0.00231		395	0.00485		395	-0.03527
395	-0.00157		400	0.00633		400	-0.01528
400	-0.00143		405	-0.03125		405	-0.00216
405	-0.00282		410	-0.03772		410	-0.00425
410	-0.00112		415	-0.01403		415	-0.00675
415	0.000109067		420	-0.00915		420	-0.00637
420	0.000708088		425	-0.00993		425	0.00695
425	-0.0012		430	-0.0055		430	0.00372
430	0.00378		435	0.00169		435	0.00199
435	0.00871		440	-0.00357		440	0.00643
440	0.00455		445	-0.00417		445	0.00373
445	-0.00274		450	-8.36591e-05		450	0.00765
450	-0.00384		455	0.00387		455	0.00211
455	0.0016		460	-0.00187		460	0.000794534
460	-0.000691227		465	0.007		465	-0.00116
465	-0.00163		470	0.00346		470	0.00691
470	-0.00231		475	-0.00424		475	0.00355
475	0.000586932		480	0.00145		480	0.01005
480	0.000504707		485	0.00377		485	-0.0044
485	0.000961433		490	-0.12892		490	-0.05375
490	-0.16064		495	-0.3293		495	-0.15781
495	-0.38511		500	-0.18063		500	-0.07494
500	-0.15652		505	-0.08006		505	-0.04343
505	-0.06232		510	-0.04869		510	-0.02195
510	-0.03762		515	-0.03756		515	-0.00761
515	-0.02493		520	-0.02086		520	-0.01161
520	-0.01571		525	-0.01406		525	-0.00248
525	-0.00882		530	-0.00327		530	0.01058
530	-0.00356		535	-0.00421		535	0.00634
535	-0.00291		540	-0.00591		540	-0.01081
540	-0.00629		545	-0.000871036		545	-0.00522
545	-0.00443		550	0.00397		550	-0.000247834
550	0.00232		555	0.00462		555	-0.00738
555	-0.000435409		560	-0.000272402		560	-0.00686
560	-0.00181		565	0.00292		565	-0.00411
565	2.41052e-05		570	0.00668		570	0.01181
570	0.00963		575	0.000568977		575	-0.0085
575	-0.00238		580	0.00309		580	-0.00189
580	0.00145		585	-0.001		585	-0.00425
585	0.00313		590	-0.000476687		590	0.00324
590	0.000149899		595	0.00114		595	0.00367
595	0.00666		600	0.00103		600	-0.00787
600	0.00552		605	0.00165		605	-0.01487
605	0.00308		610	0.00256		610	-0.03598
610	0.00508		615	-0.00129		615	-0.09115
615	0.00444		620	-0.000349377		620	-0.05146
620	-0.00433		625	0.00398		625	-0.03588
625	-0.00469		630	-0.00652		630	-0.02694
630	-0.00373		635	-0.00207		635	-0.00833
635	-0.00297		640	0.00285		640	-0.00496
640	-0.00264		645	0.00595		645	-0.00407
645	-0.000808119		650	0.00111		650	-0.00516
650	-0.0043		655	-0.000208508		655	-0.00379
655	-0.00278		660	-0.000293885		660	-0.01501
660	-0.00136		665	0.000520133		665	-0.01512
665	-0.00197		670	-0.0785		670	0.00667
670	-0.12724		675	-0.22052		675	0.01415
675	-0.29518		680	-0.12302		680	0.000494745
680	-0.10574		685	-0.06239		685	-0.00765
685	-0.05086		690	-0.04212		690	-0.00205
690	-0.03004		695	-0.02409		695	0.0019
695	-0.0148		700	-0.01923		700	-0.00398
700	-0.01051		705	-0.01488		705	-0.00349
705	-0.00907		710	-0.01735		710	-0.0027
710	-0.00899		715	-0.00859		715	-0.000676295
715	-0.00438		720	-0.00619		720	-0.00285
720	0.000142794		725	-0.00243		725	-0.00712
725	0.00181		730	9.00255e-05		730	-0.01626
730	0.000426737		735	-0.0029		735	-0.05887
735	9.45416e-05		740	-0.000967016		740	-0.0408
740	-0.00313		745	-0.00246		745	-0.02809
745	0.00108		750	0.00116		750	-0.01465
750	-0.00163		755	0.00276		755	-0.00911
755	-0.00144		760	0.00133		760	-0.00262
760	-0.000680044		765	-0.0038		765	-0.00932
765	0.00177		770	0.00176		770	-0.00483
770	0.00136		775	0.000203938		775	0.00336
775	-0.004		780	-0.00681		780	0.000570736
780	0.00285		785	-0.0067		785	-0.0043
785	0.00224		790	-0.00204		790	-0.00014661
790	0.000813591		795	0.00319		795	-0.00504
795	0.0033		800	-0.00457		800	0.00614
800	0.00152		805	0.00145		805	0.00431
805	0.00116		810	0.00473		810	-0.01665
810	0.00295		815	0.00299		815	-0.00328
815	0.000101953		820	-0.00518		820	0.01126
820	-0.00437		825	-0.00991		825	0.00471
825	-0.000917671		830	-0.00181		830	-0.00725
830	0.00418		835	0.00161		835	-0.000552026
835	0.0013		840	0.00211		840	0.00302
840	-0.0028		845	0.00112		845	0.00373
845	-0.00123		850	-0.05783		850	-0.01208
850	-0.09329		855	-0.14281		855	-0.04247
855	-0.2274		860	-0.08432		860	-0.03183
860	-0.06259		865	-0.04833		865	-0.01839
865	-0.02556		870	-0.02887		870	-0.01361
870	-0.01835		875	-0.02002		875	-0.00458
875	-0.01001		880	-0.01323		880	-0.00426
880	-0.01086		885	-0.00736		885	0.0011
885	-0.00981		890	-0.01182		890	0.00465
890	-0.00992		895	-0.01087		895	-0.00732
895	-0.00262		900	-0.00575		900	0.00117
900	-0.0053		905	-0.00503		905	0.00117
905	-0.000681097		910	-0.03391		910	-0.000172295
910	0.00166		915	-0.02489		915	-0.00055834
915	0.00299		920	-0.01824		920	0.00252
920	0.00295		925	0.000480932		925	-0.00198
925	0.00238		930	-0.00162		930	0.01292
930	-0.000716707		935	-0.00894		935	0.00302
935	-0.00239		940	-0.00765		940	-0.00314
940	-0.00441		945	0.00103		945	-0.01383
945	-0.000986856		950	-0.00103		950	-0.00531
950	0.0034		955	-0.00353		955	0.00223
955	0.00268		960	-0.00595		960	-0.00194
960	0.00545		965	-0.01287		965	-0.0042
965	-0.00044507		970	-0.0102		970	2.99346e-05
970	-0.00593		975	-0.00636		975	-0.03218
975	-0.00488		980	-0.00412		980	-0.02346
980	-0.00189		985	-0.00202		985	-0.01134
985	-0.00367		990	-0.01382		990	-0.00451
990	0.00268		995	-0.00512		995	0.00054099
995	0.00344		1000	-0.00422		1000	0.00102
1000	-0.00171		1005	0.01765		1005	0.000505939
1005	0.00194		1010	0.01739		1010	0.00309
1010	0.00224		1015	0.00833		1015	0.00153
1015	-0.002		1020	0.000797406		1020	-0.01018
1020	0.000125262		1025	-0.00453		1025	0.00327
1025	-0.0004974		1030	-0.03729		1030	0.00809
1030	-0.08098		1035	-0.11152		1035	0.00355
1035	-0.17905		1040	-0.05689		1040	0.00209
1040	-0.03257		1045	-0.02466		1045	-0.00134
1045	-0.01058		1050	-0.02415		1050	-0.00361
1050	-0.00631		1055	-0.01306		1055	-0.00143
1055	-0.00749		1060	-0.01478		1060	-0.00517
1060	-0.00513		1065	-0.01223		1065	-0.00182
1065	-0.00249		1070	-0.0084		1070	0.00465
1070	-0.000713065		1075	-0.00619		1075	-0.000823976
1075	-0.00367		1080	-0.00843		1080	0.00429
1080	0.000604831		1085	-0.00241		1085	0.00569
1085	-0.000306401		1090	-0.01063		1090	-0.0118
1090	0.000752426		1095	-0.00527		1095	-0.02212
1095	-0.00612		1100	-0.00909		1100	-0.01933
1100	-0.00151		1105	-0.00274		1105	-0.01009
1105	0.0046		1110	0.000692819		1110	-0.00564
1110	-0.00211		1115	0.00197		1115	0.00563
1115	0.000781031		1120	-0.00885		1120	0.0201
1120	0.002		1125	-0.00332		1125	0.00498
1125	-0.00151		1130	0.00105		1130	0.00197
1130	-0.000822776		1135	-0.00505		1135	0.00453
1135	-0.00134		1140	-0.01046		1140	0.01672
1140	-0.005		1145	-0.0047		1145	-0.01519
1145	-0.000431045		1150	-0.00444		1150	0.000238113
1150	0.00395		1155	-0.00366		1155	0.00198
1155	0.00235		1160	-0.00401		1160	0.00225
1160	0.000251635		1165	0.000378875		1165	0.00279
1165	-0.0011		1170	0.00173		1170	0.00695
1170	-0.000723407		1175	0.00135		1175	-0.00319
1175	0.000441844		1180	-0.00502		1180	-0.00375
1180	0.00185		1185	-0.0032		1185	0.00134
1185	0.00168		1190	-0.0026		1190	0.000448184
1190	0.00187		1195	-0.0078		1195	0.00192
1195	0.000174306		1200	0.00017579		1200	-0.00281
1200	-0.00164		1205	0.00043655		1205	-0.000585608
1205	-0.000784692		1210	-0.02026		1210	0.00297
1210	-0.0687		1215	-0.06439		1215	-0.01775
1215	-0.1625		1220	-0.03865		1220	-0.02367
1220	-0.02209		1225	-0.01331		1225	-0.00875
1225	-0.00194		1230	-0.01212		1230	-0.01282
1230	-0.00479		1235	-0.0131		1235	0.000594128
1235	-0.00449		1240	-0.01081		1240	0.00575
1240	-0.00267		1245	-0.0129		1245	-0.00286
1245	-0.000303219		1250	-0.006		1250	-0.00299
1250	-0.00104		1255	-0.01321		1255	0.00263
1255	0.00367		1260	-0.01103		1260	-0.00291
1260	0.00305		1265	-0.00319		1265	-0.00396
1265	0.00421		1270	0.000739005		1270	6.21075e-05
1270	-0.00265		1275	-0.01048		1275	5.10989e-05
1275	-0.00392		1280	-0.00827		1280	0.000961452
1280	-0.00409		1285	-0.00994		1285	0.0064
1285	-0.00125		1290	-0.00634		1290	0.02135
1290	-0.000650369		1295	-0.000196943		1295	-0.00165
1295	0.000871461		1300	-0.00589		1300	-0.0198
1300	-0.00116		1305	0.000820898		1305	-0.00905
1305	-0.00179		1310	0.00198		1310	0.00519
1310	0.000354291		1315	-0.00861		1315	0.00235
1315	0.000183615		1320	-0.00179		1320	0.000103499
1320	-0.00451		1325	0.00114		1325	-0.00154
1325	0.00237		1330	0.000303674		1330	-0.00111
1330	0.00334		1335	-0.00341		1335	-0.02163
1335	-0.00396		1340	0.000131806		1340	-0.02206
1340	-0.00062595		1345	-0.01047		1345	-0.01261
1345	0.00262		1350	-0.00397		1350	-0.00769
1350	0.00246		1355	-0.00463		1355	-0.000840868
1355	0.00101		1360	-0.000606133		1360	-0.00723
1360	9.87467e-05		1365	0.0111		1365	-0.000155177
1365	-0.00384		1370	0.00212		1370	0.00358
1370	-0.00266		1375	0.000940551		1375	-0.000243426
1375	-0.00107		1380	0.00255		1380	0.00195
1380	0.00131		1385	0.00335		1385	0.00326
1385	0.00188		1390	-0.01567		1390	0.00165
1390	-0.05958		1395	-0.0517		1395	-0.00141
1395	-0.1596		1400	-0.02752		1400	0.00108
1400	-0.01873		1405	-0.01403		1405	0.00488
1405	-0.000582435		1410	-0.01694		1410	-0.00317
1410	-0.00216		1415	-0.01685		1415	0.000240381
1415	-0.004		1420	-0.00283		1420	-0.00302
1420	-0.00162		1425	0.00413		1425	-0.00224
1425	-0.00261		1430	-0.000427062		1430	-0.00254
1430	-0.000731884		1435	-0.0046		1435	-0.00252
1435	0.00225		1440	0.000135182		1440	-0.00263
1440	0.00167		1445	0.00266		1445	0.00654
1445	0.00339		1450	-0.00613		1450	0.000680648
1450	-0.00407		1455	-0.00458		1455	-0.01263
1455	-0.00173		1460	-0.000466104		1460	-0.02019
1460	0.000220556		1465	-0.0075		1465	-0.00764
1465	-0.00171		1470	-0.00564		1470	-0.00828
1470	-0.00305		1475	-0.00127		1475	-0.00703
1475	-0.00148		1480	0.000376683		1480	0.02949
1480	-0.00353		1485	0.00162		1485	-0.00531
1485	0.0013		1490	-0.00306		1490	-0.02118
1490	0.00298		1495	-0.000818393		1495	-0.0054
1495	-0.00213		1500	-0.000418516		1500	-0.000807436
1500	-0.00177		1505	-0.00471		1505	-0.00305
1505	0.00205		1510	0.00373		1510	0.00538
1510	-0.00176		1515	-0.000392584		1515	-0.00043867
1515	-0.00129		1520	-0.00609		1520	-0.00169
1520	-0.00393		1525	0.00292		1525	0.0045
1525	0.000467056		1530	0.00386		1530	0.00108
1530	0.00319		1535	-0.00225		1535	-0.000752652
1535	0.00352		1540	0.000602601		1540	0.0063
1540	-0.000789477		1545	0.0028		1545	0.0028
1545	0.00202		1550	-0.00587		1550	-0.00102
1550	0.00243		1555	-0.00178		1555	0.000709713
1555	3.78391e-05		1560	0.000455726		1560	0.00279
1560	-9.06581e-05		1565	-0.000822837		1565	0.000298272
1565	0.00184		1570	-0.01271		1570	-0.0097
1570	-0.0486		1575	-0.03374		1575	-0.017
1575	-0.15765		1580	-0.01501		1580	-0.00627
1580	-0.02311		1585	-0.00989		1585	0.00029956
1585	-0.00114		1590	-0.00294		1590	-0.00485
1590	-0.00272		1595	0.0074		1595	-0.000807955
1595	-0.00321		1600	-0.00153		1600	0.00175
1600	-0.0017		1605	-0.01029		1605	-0.00509
1605	-0.00314		1610	-0.00602		1610	0.00415
1610	-0.0036		1615	0.000381151		1615	0.00259
1615	-0.00236		1620	-0.00571		1620	0.0016
1620	-0.00694		1625	-0.00119		1625	0.00202
1625	-0.00414		1630	0.00457		1630	0.00522
1630	0.00225		1635	-0.00713		1635	0.00462
1635	0.00338		1640	0.000890641		1640	-0.00103
1640	0.00061936		1645	0.000132375		1645	-0.00441
1645	0.00366		1650	-0.000603226		1650	0.0057
1650	0.00131		1655	-0.00226		1655	0.00189
1655	-0.00184		1660	0.00381		1660	0.00154
1660	-0.000526328		1665	-0.01062		1665	-0.00127
1665	-0.00021661		1670	-0.00114		1670	-0.00505
1670	-0.00193		1675	0.00254		1675	-0.0062
1675	-0.00301		1680	-0.007		1680	0.0045
1680	-0.000417976		1685	-0.00211		1685	0.00856
1685	0.00145		1690	0.00477		1690	0.00297
1690	-8.92106e-05		1695	0.00755		1695	-0.01236
1695	0.00103		1700	0.00173		1700	-0.01843
1700	-0.0013		1705	-0.00259		1705	-0.00898
1705	-0.00542		1710	-0.00245		1710	-0.00646
1710	-0.000519118		1715	-0.00227		1715	-0.000349671
1715	-0.000116234		1720	0.00665		1720	0.00079744
1720	0.00238		1725	0.00689		1725	1.548e-05
1725	-0.00158		1730	-0.00274		1730	0.000794383
1730	-0.00023087		1735	-0.00679		1735	0.0017
1735	-0.00131		1740	0.00166		1740	-0.00122
1740	0.00176		1745	0.00211		1745	-0.00201
1745	0.0019		1750	-0.01198		1750	0.00254
1750	-0.0461		1755	-0.02957		1755	0.00108
1755	-0.15355		1760	-0.01164		1760	-0.00144
1760	-0.02162		1765	-0.00628		1765	-0.00293
1765	-0.000331218		1770	-0.00906		1770	-9.17801e-05
1770	-0.00172		1775	-0.00971		1775	-0.00468
1775	-0.00467		1780	0.00164		1780	0.000165302
1780	-0.00756		1785	0.00803		1785	-0.000650936
1785	-0.000125681		1790	-0.00422		1790	-0.00223
1790	0.000362052		1795	-0.01392		1795	0.000706895
1795	-0.00484		1800	-0.00172		1800	-0.000449071
1800	-0.00463		1805	0.00257		1805	0.000395026
1805	-0.003		1810	-0.00515		1810	0.00482
1810	-0.00127		1815	-0.00271		1815	-0.01342
1815	0.000378414		1820	0.000209869		1820	-0.01873
1820	-0.000738802		1825	-0.000807885		1825	-0.01112
1825	-0.00272		1830	0.00277		1830	-0.00777
1830	-0.00175		1835	0.000459718		1835	-0.000589881
1835	-0.00146		1840	-0.00433		1840	0.00117
1840	-0.0017		1845	-0.00189		1845	-0.00153
1845	-0.0045		1850	-0.00358		1850	-0.000727632
1850	-0.00103		1855	0.00531		1855	-0.00219
1855	-0.00248		1860	-0.00494		1860	-0.00473
1860	-1.9169e-05		1865	-0.00533		1865	-0.00102
1865	0.00422		1870	0.00578		1870	0.000257642
1870	0.00207		1875	-1.26673e-05		1875	0.000481319
1875	0.000448019		1880	-0.00229		1880	-0.000374998
1880	-0.000488864		1885	0.00241		1885	-0.00167
1885	-0.00208		1890	0.000333448		1890	0.00173
1890	-0.000323927		1895	-0.00382		1895	-0.00287
1895	0.000615923		1900	-0.00158		1900	0.00241
1900	-0.000722873		1905	-0.00314		1905	0.000964738
1905	-9.11339e-05		1910	0.00227		1910	-0.00124
1910	-0.00215		1915	0.00578		1915	-0.00794
1915	0.00238		1920	0.00259		1920	0.000129041
1920	-0.00242		1925	0.000310902		1925	0.000124494
1925	0.00105		1930	-0.01486		1930	0.00169
1930	-0.0414		1935	-0.01643		1935	-0.00692
1935	-0.15782		1940	-0.01152		1940	-0.01744
1940	-0.02536		1945	-0.00702		1945	-0.01051
1945	-1.84277e-06		1950	-0.0046		1950	-0.00343
1950	0.000290621		1955	-0.00262		1955	-0.00146
1955	-0.00178		1960	-0.00218		1960	-0.000349212
1960	-0.00401		1965	-0.00177		1965	-0.00151
1965	-0.00291		1970	0.00179		1970	0.00281
1970	-0.0015		1975	-0.00625		1975	0.00102
1975	0.000867213		1980	0.00139		1980	4.92529e-06
1980	-0.00225		1985	0.00737		1985	7.18577e-05
1985	0.000406942		1990	-0.00527		1990	-0.00166
1990	0.00117		1995	-0.00121		1995	0.00135
1995	-0.00193		2000	0.00153		2000	0.000911918
2000	0.00169		2005	0.000897497		2005	0.00211
2005	-0.000805966		2010	-0.00927		2010	0.0027
2010	-0.00261		2015	0.00349		2015	-0.00113
2015	0.00091281		2020	-0.00433		2020	0.00135
2020	-0.00182		2025	-0.00372		2025	0.00277
2025	-0.00187		2030	-0.00528		2030	-0.0025
2030	-0.00453		2035	0.00522		2035	-0.00011544
2035	-0.0052		2040	-0.000229714		2040	-0.00115
2040	0.00197		2045	0.00216		2045	0.00211
2045	0.000854297		2050	-0.000899906		2050	0.00102
2050	0.00109		2055	-0.00316		2055	-0.00705
2055	0.0026		2060	-0.00232		2060	-0.01987
2060	-0.000988629		2065	0.00227		2065	-0.0133
2065	-0.00204		2070	-0.00162		2070	-0.01176
2070	0.00107		2075	0.000843864		2075	0.000428153
2075	0.000241849		2080	0.00248		2080	0.0032
2080	-0.00138		2085	0.00303		2085	0.000778946
2085	-0.00347		2090	-0.000529703		2090	0.00323
2090	-0.00104		2095	-1.13682e-05		2095	0.00108
2095	0.000480552		2100	0.00233		2100	0.00126
2100	0.00191		2105	-0.00204		2105	0.000179733
2105	0.0012		2110	-0.01409		2110	-0.00112
2110	-0.03819		2115	-0.01698		2115	0.00112
2115	-0.15363		2120	-0.00481		2120	0.00192
2120	-0.0282		2125	0.00232		2125	0.00239
2125	0.00191		2130	0.00446		2130	0.00082963
2130	-0.000761172		2135	0.00284		2135	0.00512
2135	-0.00168		2140	-0.00312		2140	0.01639
2140	0.00342		2145	-0.00474		2145	-0.00828
2145	0.0034		2150	0.000431596		2150	-0.00534
2150	0.00259		2155	-0.00308		2155	-0.00182
2155	0.000379388		2160	-0.00665		2160	0.000626315
2160	-0.00296		2165	0.00011737		2165	0.00134
2165	0.00118		2170	0.00395		2170	0.00311
2170	0.00325		2175	-0.00584		2175	-0.01096
2175	-0.00352		2180	0.00358		2180	-0.0179
2180	-0.00338		2185	0.000157496		2185	-0.00838
2185	-0.0032		2190	-0.00138		2190	-0.00354
2190	-0.00139		2195	-0.00887		2195	0.00392
2195	-0.000325071		2200	-0.00436		2200	-0.00341
2200	0.000159774		2205	0.00245		2205	-0.00147
2205	0.00139		2210	0.00569		2210	-0.000696371
2210	0.00184		2215	0.002		2215	-0.000111585
2215	0.00206		2220	-0.00509		2220	0.00301
2220	0.000345963		2225	-0.00274		2225	0.000212805
2225	-0.000430957		2230	-0.00208		2230	-0.00187
2230	0.000441844		2235	-0.000685903		2235	0.000923246
2235	0.000654122		2240	0.00554		2240	0.00382
2240	0.000505953		2245	0.00559		2245	-0.000900738
2245	0.000557425		2250	0.00276		2250	-0.00261
2250	-0.00045226		2255	-0.00735		2255	-0.000899693
2255	-0.000942875		2260	-0.00771		2260	0.00122
2260	-0.00118		2265	-0.00223		2265	-0.00198
2265	-0.00209		2270	0.000356665		2270	-0.00223
2270	-0.00111		2275	-0.00137		2275	-0.00341
2275	0.0027		2280	0.00956		2280	-0.00049343
2280	-0.000552927		2285	-0.00194		2285	0.000788644
2285	0.00191		2290	-0.01345		2290	-0.00284
2290	-0.03497		2295	-0.00803		2295	-0.0105
2295	-0.15708		2300	0.00413		2300	-0.02687
2300	-0.02794		2305	-0.00165		2305	-0.00618
2305	0.0005123		2310	-0.00281		2310	-0.000957964
2310	-0.0029		2315	0.01198		2315	0.000179223
2315	-0.000226048		2320	0.00522		2320	0.00178
2320	-0.00163		2325	0.000601577		2325	0.00178
2325	0.00017623		2330	-0.01314		2330	0.00195
2330	0.0021		2335	-0.01355		2335	0.00192
2335	0.00164		2340	-0.00255		2340	-0.00346
2340	-0.00311		2345	0.000319772		2345	-0.00031175
2345	-0.00134		2350	0.00372		2350	0.00331
2350	0.000877829		2355	0.00234		2355	0.00187
2355	-0.00233		2360	-0.000561786		2360	-0.00278
2360	-0.000759743		2365	-0.00281		2365	-0.00078958
2365	-0.000543728		2370	-0.00522		2370	-0.00766
2370	9.21802e-05		2375	0.00014778		2375	-0.00613
2375	0.000517887		2380	-0.00591		2380	-0.000415492
2380	0.00201		2385	-0.00209		2385	0.00569
2385	-0.00178		2390	0.00324		2390	0.00659
2390	0.000843616		2395	-0.00151		2395	-0.00121
2395	0.00132		2400	-0.00248		2400	-0.000430054
2400	-0.00405		2405	0.00481		2405	0.00596
2405	-0.00133		2410	-0.0077		2410	0.00216
2410	-0.0011		2415	-0.00791		2415	-0.00994
2415	-0.00286		2420	-0.00531		2420	-0.02546
2420	0.0024		2425	-0.00399		2425	-0.01229
2425	-9.71719e-05		2430	0.000655184		2430	0.00136
2430	0.00206		2435	0.00257		2435	-0.00182
2435	0.00124		2440	0.000849534		2440	0.0012
2440	0.00193		2445	0.00548		2445	0.000554422
2445	3.99668e-05		2450	0.00443		2450	-0.00148
2450	0.00181		2455	0.0039		2455	0.000537355
2455	0.000418842		2460	0.00186		2460	0.0013
2460	-0.00233		2465	0.00218		2465	0.00313
2465	-0.00349		2470	-0.00761		2470	-0.00408
2470	-0.03516		2475	-0.00216		2475	-0.00275
2475	-0.15489		2480	0.00325		2480	0.00488
2480	-0.02662		2485	-0.000795535		2485	-0.00817
2485	0.00258		2490	-0.00258		2490	-0.006
2490	0.00155		2495	-8.1788e-05		2495	9.60886e-06
2495	0.00213		2500	-0.00638		2500	0.01736
2500	-0.0042		2505	-0.00574		2505	0.00727
2505	-0.00288		2510	0.00229		2510	0.00164
2510	-0.00166		2515	-0.0028		2515	-0.00678
2515	4.87903e-05		2520	0.00286		2520	-0.01018
2520	-0.000682454		2525	0.0041
2525	-0.00214		2530	-0.0033
2530	-0.00195		2535	-0.00408
2535	-0.00109		2540	-0.00559
2540	0.000757519		2545	-0.00432
2545	-0.0021		2550	-0.0036
2550	-0.0029		2555	2.98902e-05
2555	-0.00296		2560	-0.0058
2560	-0.000466563		2565	0.000507032
2565	0.00169		2570	0.00508
2570	0.00129		2575	0.000619545
2575	0.00275		2580	-0.00716
2580	-0.000283491		2585	-0.000583936
2585	0.00305		2590	0.00329
2590	0.000264823		2595	-0.00124
2595	-0.000356079		2600	-0.00385
2600	0.000566668		2605	-0.0055
2605	-0.00181		2610	-0.00245
2610	-0.0002094		2615	0.00633
2615	0.0028		2620	0.00336
2620	0.000894634		2625	-0.00104
2625	0.000109049		2630	-0.00537
2630	0.00127		2635	0.00572
2635	-0.00128		2640	0.00237
2640	-0.00144		2645	-0.0053
2645	-0.000398334		2650	-0.00908
2650	-0.02844		2655	-0.00851
2655	-0.15399		2660	0.00433
2660	-0.03017		2665	0.00144
2665	-7.00629e-05		2670	-0.00392
2670	-0.000547317		2675	-0.00299
2675	-0.0031		2680	0.00202
2680	-0.000243871		2685	-0.00547
2685	0.00271		2690	-0.00184
2690	0.00401		2695	0.00083961
2695	-0.00138		2700	-0.00117
2700	-0.000523321		2705	-0.00572
2705	0.00075497		2710	-0.00195
2710	0.000238916		2715	0.00309
2715	0.00241		2720	0.01193
2720	0.00182		2725	-0.00417
2725	0.000973671		2730	-0.00652
2730	0.000644429		2735	-0.0064
2735	0.00142		2740	-0.00241
2740	0.00362		2745	-0.00792
2745	0.00175		2750	-0.00251
2750	0.00196		2755	0.00331
2755	-0.00139		2760	0.00214
2760	-0.00224		2765	0.00403
2765	-0.00289		2770	0.00417
2770	-0.000964887		2775	-0.00355
2775	0.00239		2780	0.00219
2780	0.00126		2785	0.00547
2785	0.000853814		2790	-0.00394
2790	5.54197e-05		2795	-0.00223
2795	0.00258		2800	-0.00536
2800	0.00415		2805	0.01148
2805	-2.30444e-05		2810	0.00631
2810	0.00133		2815	-0.00449
2815	0.000686016		2820	-0.00499
2820	0.00159		2825	-0.00496
2825	-0.000504781		2830	-0.00122
2830	-0.02865		2835	-0.00435
2835	-0.15855		2840	0.00189
2840	-0.03526		2845	5.17423e-05
2845	0.00115		2850	-0.00277
2850	-0.00413		2855	-0.00314
2855	-2.79547e-05		2860	0.000430732
2860	-0.000877037		2865	0.000104338
2865	-0.000284216		2870	-0.0029
2870	0.00114		2875	-0.00446
2875	-0.00282		2880	-0.00807
2880	-0.00185		2885	-0.00507
2885	0.000267297		2890	-0.00506
2890	-0.000715999		2895	-0.00392
2895	-0.00248		2900	-0.000814883
2900	0.000175731		2905	-0.0041
2905	-0.00122		2910	-0.01082
2910	-0.000882703		2915	0.000650217
2915	-0.00144		2920	0.00664
2920	5.93713e-05		2925	0.00845
2925	0.000884429		2930	0.00926
2930	0.000602009		2935	-0.00318
2935	0.00138		2940	-0.00593
2940	-0.000155894		2945	-0.0057
2945	0.000788965		2950	-0.00451
2950	-0.00118		2955	0.000962711
2955	-0.00202		2960	-0.000266224
2960	-0.00246		2965	0.00522
2965	0.0017		2970	-0.00502
2970	0.00295		2975	-0.00224
2975	0.00177		2980	-0.00343
2980	0.00174		2985	-0.00144
2985	0.00103		2990	0.00305
2990	0.000412378		2995	0.00435
2995	-0.000901824		3000	0.00995
3000	-0.00385		3005	-0.00214
3005	-0.000375958		3010	-0.01388
3010	-0.02076		3015	-0.00601
3015	-0.15585		3020	0.00438
3020	-0.04297		3025	-0.000457666
3025	0.0023		3030	0.00104
3030	0.0012		3035	0.000475783
3035	-0.00169		3040	-0.00111
3040	-0.000604078		3045	-0.0037
3045	0.000964047		3050	0.00229
3050	-0.000176513		3055	0.00131
3055	-0.000705097		3060	-0.000557054
3060	0.000757402		3065	-0.00343
3065	0.00139		3070	0.00859
3070	0.00188		3075	0.00474
3075	-0.00123		3080	0.00476
3080	-0.0034		3085	0.00525
3085	0.00181		3090	0.0013
3090	0.000523156		3095	0.0034
3095	0.00242		3100	-0.000354746
3100	-0.00236		3105	-0.00261
3105	-0.000840596		3110	0.0013
3110	0.00867		3115	0.0062
3115	-0.000779176		3120	0.00141
3120	0.00182		3125	-0.00333
3125	0.00167		3130	0.00159
3130	-0.0011		3135	-0.000443652
3135	0.00152		3140	0.00398
3140	0.000998436		3145	0.00656
3145	0.000980551		3150	0.00829
3150	0.000998633		3155	0.00127
3155	-0.00223		3160	-0.00294
3160	0.00189		3165	-0.00768
3165	-0.00223		3170	-0.00172
3170	-0.000489344		3175	-0.000513588
3175	-0.000635126		3180	-0.00613
3180	-0.00098422		3185	-0.00122
3185	-0.00105		3190	-0.01404
3190	-0.0204		3195	-0.00207
3195	-0.15574		3200	0.01292
3200	-0.04212		3205	0.00286
3205	0.00273		3210	0.00444
3210	-0.00102		3215	0.000347241
3215	-0.0023		3220	0.00456
3220	0.0013		3225	0.0011
3225	0.00165		3230	-0.00588
3230	-0.000553035		3235	-0.00543
3235	-0.00254		3240	0.000657597
3240	-0.000911685		3245	0.00454
3245	0.00269		3250	0.00389
3250	0.00257		3255	-0.000849779
3255	0.00366		3260	-0.00313
3260	0.00132		3265	0.00331
3265	0.000890169		3270	0.00389
3270	-4.98492e-05		3275	0.00223
3275	-0.000712688		3280	0.00226
3280	0.000230847		3285	0.00204
3285	0.000832952		3290	-0.00511
3290	-0.00102		3295	-0.00172
3295	-0.000328121		3300	-0.00391
3300	-0.000729944		3305	-0.0055
3305	-0.0013		3310	0.00702
3310	-0.00294		3315	0.00976
3315	-0.000505735		3320	-0.01067
3320	-0.000724776		3325	-0.00346
3325	0.00165		3330	0.000682885
3330	0.00386		3335	-0.00309
3335	0.00254		3340	-0.00513
3340	-0.000537687		3345	0.000286637
3345	-0.00087284		3350	0.00358
3350	-0.00106		3355	0.00546
3355	0.00158		3360	0.01102
3360	0.0027		3365	-0.01103
3365	0.000179992		3370	-0.00515
3370	-0.02287		3375	-0.00382
3375	-0.15941		3380	0.00263
3380	-0.05062		3385	-0.00804
3385	0.00113		3390	0.00527
3390	-2.8062e-05		3395	0.00435
3395	-0.00351		3400	-0.00131
3400	-0.00298		3405	-0.000948003
3405	0.000505744		3410	-0.00464
3410	-0.000760518		3415	-0.00829
3415	-0.00271		3420	-0.00321
3420	-0.00438		3425	-0.00391
3425	5.3266e-05		3430	-0.00266
3430	3.06961e-05		3435	-0.00223
3435	-0.00151		3440	-0.002
3440	-0.000255175		3445	0.000718268
3445	-9.00304e-05		3450	0.0022
3450	-0.00169		3455	-0.00163
3455	-0.000364363		3460	0.0012
3460	-0.00257		3465	0.000682713
3465	-0.00107		3470	-0.00141
3470	-0.00184		3475	-0.00618
3475	-0.000431377		3480	-0.0097
3480	0.0011		3485	0.000803642
3485	0.00028093		3490	0.00835
3490	0.00267		3495	-0.00236
3495	-0.00232		3500	-0.00707
3500	-0.000872537		3505	-0.00529
3505	-0.00107		3510	-0.00138
3510	0.000414237		3515	0.00168
3515	-0.000365756		3520	0.00338
3520	-5.95236e-05		3525	0.000853943
3525	-0.00137		3530	-0.00282
3530	-0.00102		3535	-0.00507
3535	0.0031		3540	0.0019
3540	-0.00113		3545	0.00173
3545	-0.00060885		3550	-0.00556
3550	-0.01681		3555	-0.00708
3555	-0.15687		3560	-0.00828
3560	-0.05854		3565	-0.01115
3565	0.000543452		3570	0.00172
3570	0.00198		3575	0.00716
3575	-0.00126		3580	-0.000754734
3580	-0.00276		3585	-0.00446
3585	-0.00242		3590	-0.00022124
3590	-0.000914428		3595	0.00283
3595	0.000663535		3600	-0.00124
3600	0.00014943		3605	-0.00615
3605	-0.000377065		3610	-0.00719
3610	-0.002		3615	5.42959e-05
3615	-0.00108		3620	-0.00154
3620	0.00077356		3625	-0.000654952
3625	-0.00055928		3630	-0.00326
3630	0.000545841		3635	-0.000687971
3635	-0.000510361		3640	-0.00275
3640	0.000762455		3645	-0.00359
3645	-0.00139		3650	0.00294
3650	0.000643364		3655	0.00433
3655	0.000832459		3660	0.00141
3660	-0.0015		3665	0.00169
3665	-0.00162		3670	0.0019
3670	-0.00149		3675	-0.00323
3675	0.000287998		3680	-0.00583
3680	-0.00203		3685	-0.00165
3685	-0.0014		3690	-0.000771056
3690	-0.00133		3695	-0.00212
3695	-0.0057		3700	0.00418
3700	-0.00414		3705	0.0059
3705	-0.00321		3710	-0.00653
3710	-0.000411437		3715	0.00517
3715	0.000890235		3720	0.0053
3720	-0.000658102		3725	0.00353
3725	-0.000366447

## Sheet: DSF-melting_(Sup5b-d)
	ADP	ADP	ADP	ADP	ADP	ADP	ADP	ADP	ADP	ADP	ADP	ADP	ADP	ADP	ADP	ADP	ADP	ADP	ADP	ADP	ADP	ADP	ADP	ADP	ADP	ADP	ADP	ADP	ATP	ATP	ATP	ATP	ATP	ATP	ATP	ATP	ATP	ATP	ATP	ATP	ATP	ATP	ATP	ATP	ATP	ATP	ATP	ATP	ATP
temperature [°C]	0µM	0µM	0µM	Mean	SD	10µM	10µM	10µM	Mean	SD	50µM	50µM	50µM	Mean	SD	100µM	100µM	100µM	Mean	SD	500µM	500µM	500µM	Mean	SD	1000µM	1000µM	1000µM	Mean	SD	0µM	0µM	0µM	Mean	SD	10µM	10µM	10µM	Mean	SD	50µM	50µM	50µM	Mean	SD	100µM	100µM	100µM	Mean
25.5	0.0337212	0.0437321	0.0522548	0.043236	0.00426135	-0.0107013	0.00376389	-0.000256739	-0.00239804	0.00609639	-0.015512	-0.00502912	-0.0160622	-0.0122011	0.00507635	-0.0178325	-0.0152251	0.0314212	-0.00054546	0.0226289	-0.0106087	-0.0119338	-0.0290006	-0.017181	0.0083752	-0.0195531	0.00204423	-0.0167771	-0.0114286	0.00959393	0.0332986	0.0347324	0.0233047	0.0304452	0.00508295	0.0160946	0.0140322	-0.014932	0.00506491	0.014165	-5.44965e-05	0.014975	0.0164771	0.0104659	0.00746427	-0.00364148	0.00672124	-0.00723825	-0.00138617
25.8333	0.0325225	0.0495907	0.0534411	0.0451848	0.0019252	-0.0105652	0.00029676	-0.00249533	-0.00425459	0.00460556	-0.0143743	-0.00542807	-0.0152252	-0.0116759	0.00443149	-0.0169124	-0.0151404	0.0276435	-0.00146977	0.0205989	-0.0103056	-0.011312	-0.0256498	-0.0157558	0.00700816	-0.0162495	-0.00108162	-0.0155873	-0.0109728	0.00699937	0.0297209	0.032669	0.022097	0.0281623	0.00445446	0.0168219	0.0142153	-0.014615	0.00547403	0.0142449	0.00216792	0.0146599	0.0147197	0.0105158	0.00590292	-0.000638529	0.00683042	-0.00815502	-0.000654376
26.1667	0.0315419	0.0551282	0.0545308	0.047067	0.000298705	-0.0103972	-0.00303414	-0.00456121	-0.0059975	0.00317287	-0.0133354	-0.00587687	-0.0144205	-0.0112109	0.00379768	-0.0160265	-0.0150436	0.0242073	-0.00228759	0.018739	-0.010039	-0.0107432	-0.022432	-0.0144047	0.00568343	-0.0131428	-0.0039997	-0.0144642	-0.0105356	0.00465293	0.0263078	0.0306978	0.0209103	0.025972	0.00400279	0.0174227	0.0143542	-0.0143468	0.00581006	0.014308	0.0043526	0.0142662	0.0130611	0.01056	0.00441675	0.00218034	0.00688727	-0.00902024	1.5793e-05
26.5	0.0309975	0.0600236	0.0554273	0.0488161	0.00229813	-0.0101652	-0.00609259	-0.00628168	-0.00751315	0.00187685	-0.0124941	-0.00642536	-0.0136806	-0.0108667	0.00317762	-0.015209	-0.0149227	0.0214543	-0.00289243	0.0172162	-0.00984529	-0.0102803	-0.0194804	-0.013202	0.00444305	-0.0104297	-0.00650223	-0.0134742	-0.0101354	0.00285389	0.023224	0.0289115	0.0197655	0.023967	0.0037706	0.0177707	0.0144048	-0.0141759	0.00599988	0.0143325	0.00646177	0.0137154	0.0116001	0.0105924	0.00304581	0.00463104	0.00683948	-0.00978235	0.00056272
26.8333	0.03106	0.0640293	0.0560358	0.050375	0.00399677	-0.00984551	-0.00878159	-0.00751878	-0.00871529	0.00095104	-0.0119333	-0.0071088	-0.0130272	-0.0106897	0.0025712	-0.0144766	-0.0147678	0.0196515	-0.00319764	0.0161572	-0.00974942	-0.00996726	-0.0168849	-0.0122005	0.00331356	-0.0082587	-0.00841596	-0.0126707	-0.00978178	0.00204377	0.0205845	0.0273708	0.018661	0.0222054	0.00373592	0.0177604	0.0143203	-0.0141277	0.00598432	0.0142905	0.0084789	0.0129432	0.0104242	0.0106154	0.00182755	0.00657788	0.00664965	-0.0104078	0.000939898
27.1667	0.03171	0.067192	0.0562677	0.0517232	0.00546214	-0.00944732	-0.0111611	-0.00827358	-0.00962732	0.00118567	-0.0116711	-0.00790397	-0.0124404	-0.0106718	0.00198219	-0.0137771	-0.0145786	0.0187677	-0.003196	0.0155341	-0.00972981	-0.00981133	-0.0145634	-0.0113682	0.00225962	-0.00658595	-0.00970577	-0.012054	-0.00944856	0.0022397	0.0183054	0.0260107	0.0175047	0.0206069	0.003835	0.0173699	0.0140432	-0.0141336	0.00575981	0.0141322	0.0104723	0.0119413	0.00957623	0.0106633	0.000974925	0.00807879	0.00634029	-0.0109352	0.00116129
27.5	0.0328807	0.0696319	0.0560365	0.0528497	0.00679774	-0.00898799	-0.0133302	-0.0085819	-0.0103	0.00214907	-0.0117097	-0.0087731	-0.0118896	-0.0107908	0.00142862	-0.0130406	-0.0143568	0.0186971	-0.00290011	0.015281	-0.00975335	-0.00981073	-0.0123907	-0.0106516	0.00122995	-0.00531923	-0.0103711	-0.011611	-0.00910044	0.00272121	0.0162533	0.0247348	0.016182	0.0190567	0.0040151	0.0165982	0.0135132	-0.0141015	0.00533666	0.0138024	0.0125315	0.0107156	0.00908764	0.0107782	0.00140663	0.00924009	0.00594883	-0.011421	0.00125598
27.8333	0.0345246	0.0714226	0.0553437	0.0537636	0.00803949	-0.00847572	-0.0153282	-0.00847848	-0.0107608	0.00322966	-0.0120329	-0.00970158	-0.0113646	-0.011033	0.000980209	-0.0122499	-0.0141047	0.0193651	-0.00232984	0.0153593	-0.00980843	-0.00995632	-0.0103236	-0.0100294	0.000216578	-0.00441038	-0.0104464	-0.0113286	-0.00872845	0.00307451	0.0143787	0.0235115	0.0146704	0.0175202	0.00423818	0.0154664	0.0127279	-0.0140078	0.0047288	0.0132959	0.0146776	0.00928034	0.00894723	0.0109684	0.00262634	0.0101102	0.00549023	-0.0118832	0.00123907
28.1667	0.0366715	0.072451	0.0545444	0.0545556	0.00895329	-0.00788215	-0.0169547	-0.00799384	-0.0109435	0.00425074	-0.0125517	-0.0107676	-0.0109347	-0.011418	0.000804568	-0.0115973	-0.0138266	0.0208221	-0.00153396	0.0158343	-0.00996957	-0.0102097	-0.00864789	-0.00960905	0.000686674	-0.00398727	-0.0101067	-0.0111924	-0.00842879	0.00317175	0.0129668	0.0225695	0.0133152	0.0162838	0.00444693	0.0140826	0.0119143	-0.0141037	0.00396441	0.0128067	0.0166588	0.00768208	0.0089729	0.0111046	0.0039626	0.0105058	0.00488954	-0.0121858	0.00106985
28.5	0.0393707	0.0725572	0.0540822	0.0553367	0.00923746	-0.00716971	-0.017949	-0.00715739	-0.0107587	0.0050843	-0.0131586	-0.0120723	-0.0106895	-0.0119735	0.00101043	-0.0113275	-0.0135275	0.0231494	-0.000568527	0.0167952	-0.0103328	-0.0105251	-0.00773149	-0.0095298	0.00127402	-0.0042218	-0.00956227	-0.0111876	-0.00832388	0.00297553	0.0123865	0.0222023	0.0125542	0.0157144	0.00458821	0.0125772	0.0113574	-0.0147087	0.00307525	0.012585	0.0181546	0.00597571	0.00893981	0.0110234	0.0051857	0.0101857	0.0040493	-0.0121542	0.000693607
28.8333	0.0426043	0.0716902	0.0543512	0.0562152	0.00866952	-0.00630287	-0.018104	-0.00602808	-0.010145	0.00562898	-0.0137377	-0.0136373	-0.010673	-0.0126826	0.00142164	-0.0115991	-0.0132128	0.0263772	0.000521747	0.0182944	-0.0109312	-0.0108695	-0.00779791	-0.0098662	0.00146272	-0.00522888	-0.00900082	-0.0113031	-0.00851091	0.00250385	0.0128976	0.0226336	0.0127514	0.0160942	0.00462446	0.01108	0.0112842	-0.0160227	0.00211383	0.0128247	0.0189177	0.00423875	0.00864189	0.0105995	0.00615045	0.00901062	0.00289571	-0.0117006	6.85577e-05
29.1667	0.0460869	0.0702347	0.0555477	0.0572898	0.00734348	-0.00525399	-0.0174252	-0.00478288	-0.00915402	0.00585177	-0.0141391	-0.0151639	-0.0107466	-0.0133499	0.0018877	-0.0122272	-0.0128904	0.0303296	0.00173733	0.0202196	-0.0115449	-0.0112609	-0.00849323	-0.010433	0.00137652	-0.0068955	-0.00852027	-0.0115419	-0.00898589	0.00192525	0.0143226	0.0238071	0.0139761	0.0173686	0.00455491	0.00972019	0.0116917	-0.0177656	0.00121543	0.0134457	0.0189926	0.00263935	0.00794816	0.00986003	0.00681168	0.00724918	0.00144947	-0.0110851	-0.000795477
29.5	0.0494663	0.0686837	0.0578186	0.0586562	0.00543257	-0.00399742	-0.0159715	-0.00362827	-0.00786572	0.00573362	-0.0142044	-0.0162735	-0.0107264	-0.0137347	0.00228883	-0.0129408	-0.0125687	0.0347795	0.00309	0.0224084	-0.0118915	-0.0117297	-0.00931915	-0.0109801	0.00117633	-0.00905171	-0.00819614	-0.0119108	-0.00971954	0.00158833	0.0163748	0.0255966	0.0162242	0.0193985	0.00438312	0.00862676	0.0125191	-0.0195377	0.000536072	0.0142829	0.0184966	0.00136832	0.00674637	0.00887044	0.00715208	0.00527191	-0.000245073	-0.0106542	-0.00187578
29.8333	0.052511	0.0674736	0.0612364	0.060407	0.00311861	-0.00255025	-0.0138557	-0.00274421	-0.00638338	0.00528431	-0.0138353	-0.0166831	-0.0104642	-0.0136609	0.00254185	-0.0135222	-0.0122619	0.0395103	0.00457539	0.024708	-0.0117688	-0.0122893	-0.0098731	-0.0113104	0.00103832	-0.011493	-0.00808828	-0.012398	-0.0106597	0.00185545	0.0187583	0.027831	0.0194326	0.0220073	0.00412719	0.00791909	0.0136765	-0.0209561	0.000213155	0.0151524	0.0175692	0.000568636	0.00499972	0.00771253	0.00720067	0.00340748	-0.00210264	-0.0106952	-0.0031301
30.1667	0.0554731	0.0668122	0.0655759	0.0626204	0.000618115	-0.00110042	-0.011407	-0.0022046	-0.00490402	0.00462037	-0.0131728	-0.0164921	-0.00995714	-0.0132073	0.00266798	-0.0139676	-0.0120068	0.044348	0.00612452	0.02704	-0.0112978	-0.0128842	-0.0101355	-0.0114391	0.0011266	-0.0138764	-0.008194	-0.0129181	-0.0116628	0.00248385	0.0211404	0.0301599	0.0233024	0.0248676	0.00384495	0.0076786	0.0149565	-0.0217061	0.000309667	0.0158485	0.016438	0.000192066	0.00297302	0.00653436	0.00709436	0.00181712	-0.00387418	-0.0112571	-0.00443804
30.5	0.0587254	0.0668501	0.0705377	0.0653711	0.00184378	0.000121388	-0.00900882	-0.00205683	-0.00364809	0.00389352	-0.0124181	-0.0158951	-0.00923822	-0.0125171	0.00271855	-0.0143264	-0.0118463	0.0491295	0.00765225	0.0293463	-0.01068	-0.0134412	-0.0101823	-0.0114345	0.0014334	-0.0158247	-0.00849498	-0.0133676	-0.0125624	0.00304603	0.0231792	0.0321878	0.0274756	0.0276142	0.00367906	0.00797717	0.0161225	-0.0214898	0.00086997	0.0161566	0.0153525	0.000142553	0.00100652	0.00550051	0.0069753	0.000620235	-0.00526972	-0.0123295	-0.00565966
30.8333	0.0625727	0.0677205	0.0758375	0.0687102	0.00405849	0.000933295	-0.00697997	-0.00226902	-0.0027719	0.00325009	-0.0117467	-0.015089	-0.00833922	-0.011725	0.00275565	-0.0146352	-0.0118079	0.0537233	0.00909336	0.0315792	-0.0101042	-0.0138914	-0.0101038	-0.0113665	0.00178541	-0.0170446	-0.00897479	-0.0136549	-0.0132247	0.00330848	0.0246273	0.0335999	0.0316097	0.0299456	0.00384742	0.00883332	0.0169785	-0.0201241	0.00189591	0.0159216	0.014541	0.000313071	-0.000571092	0.004761	0.00692493	-9.44438e-05	-0.00607085	-0.0138697	-0.00667832
31.1667	0.0670465	0.0694853	0.081253	0.072595	0.00588383	0.00134849	-0.00538186	-0.00249234	-0.00217524	0.00275679	-0.0112313	-0.0142794	-0.00728652	-0.0109324	0.00286264	-0.0148796	-0.011859	0.0581256	0.0104623	0.0337256	-0.00970701	-0.0141816	-0.0100457	-0.0113114	0.00203421	-0.0175791	-0.00962459	-0.0137368	-0.0136468	0.00324806	0.0256145	0.0344036	0.0354228	0.0318136	0.00440315	0.0100521	0.017491	-0.0178855	0.00321922	0.0152291	0.0141473	0.000552711	-0.00147724	0.00440758	0.00693668	-0.000360684	-0.00634542	-0.0157056	-0.00747058
31.5	0.0721101	0.0721891	0.0865774	0.0769589	0.00719416	0.00142894	-0.00421152	-0.00229869	-0.00169376	0.0023421	-0.010919	-0.0136736	-0.00610516	-0.0102326	0.0031277	-0.0150321	-0.011952	0.0623648	0.0117936	0.0357814	-0.00961221	-0.0142623	-0.0101678	-0.0113474	0.00207354	-0.0175557	-0.0104374	-0.0135823	-0.0138585	0.00291257	0.0263652	0.0346869	0.0386481	0.0332334	0.00511873	0.0113853	0.0176672	-0.0151652	0.00462908	0.0142297	0.0142936	0.000699593	-0.0014409	0.00451742	0.0069678	-0.000242889	-0.00623286	-0.0176331	-0.00803629
31.8333	0.0776384	0.0757918	0.0915908	0.0816737	0.00789949	0.00128514	-0.00343853	-0.0013583	-0.00117056	0.00193299	-0.0108507	-0.0134223	-0.00483247	-0.00970181	0.00359964	-0.0150566	-0.0120489	0.0664785	0.0131243	0.0377471	-0.00989356	-0.0141082	-0.010579	-0.0115269	0.00184655	-0.0170956	-0.0113958	-0.0131807	-0.0138907	0.00238047	0.0271277	0.034614	0.0411049	0.0342822	0.00571098	0.0126235	0.0175195	-0.0123326	0.00593679	0.0130721	0.0150296	0.000632982	-0.000290988	0.00512385	0.00701454	0.000187435	-0.00588692	-0.0194517	-0.00838372
32.1667	0.0831522	0.0799162	0.0960215	0.0863633	0.00805266	0.00122177	-0.00292277	0.000265346	-0.000478552	0.00177188	-0.0110426	-0.0134478	-0.0035549	-0.00934843	0.00421268	-0.0148815	-0.012151	0.0705419	0.0145031	0.0396411	-0.010425	-0.0137901	-0.011184	-0.0117997	0.00144114	-0.0162969	-0.0124397	-0.0126024	-0.0137796	0.00178118	0.0282467	0.0346538	0.0429549	0.0352851	0.00602116	0.0137133	0.0170815	-0.00966856	0.00704211	0.011896	0.0161135	0.000396726	0.00174377	0.00608468	0.00711277	0.000830358	-0.00551864	-0.020976	-0.00855476
32.5	0.0880838	0.0841006	0.0995849	0.0905898	0.00774213	0.00159201	-0.00249671	0.00241043	0.000501911	0.00214651	-0.0115047	-0.0136157	-0.00237122	-0.00916389	0.00487985	-0.0144262	-0.0122693	0.0746399	0.0159815	0.0414871	-0.0110305	-0.0134029	-0.0118364	-0.0120899	0.000984994	-0.0152516	-0.0134985	-0.0119378	-0.0135627	0.00135362	0.0300907	0.0353515	0.0444454	0.0366292	0.00592952	0.0146406	0.0163922	-0.00743225	0.00786685	0.0108417	0.0172311	7.58177e-05	0.00433471	0.00721386	0.0072935	0.00157885	-0.00535338	-0.0220246	-0.00859972
32.8333	0.0919735	0.0879884	0.102137	0.0940328	0.00707411	0.00264866	-0.002017	0.0049116	0.00184775	0.00288473	-0.0122214	-0.0137962	-0.00136917	-0.00912893	0.00552451	-0.0136522	-0.0124044	0.0788124	0.0175853	0.0432971	-0.0115499	-0.0130345	-0.0124053	-0.0123299	0.00060841	-0.014057	-0.0145167	-0.0112764	-0.0132834	0.00143148	0.0328955	0.0371566	0.0458191	0.0386238	0.00537707	0.0154255	0.0155263	-0.00582457	0.00837574	0.0100412	0.0180872	-0.000223578	0.00715909	0.00834089	0.0075219	0.00231515	-0.00556973	-0.0224633	-0.00857263
33.1667	0.0947936	0.0916426	0.104094	0.0968435	0.00622579	0.00424286	-0.00143699	0.00758921	0.00346502	0.00372575	-0.0130746	-0.0138777	-0.000592481	-0.00918158	0.00608225	-0.0126881	-0.0125159	0.0829201	0.0192387	0.0450296	-0.0118862	-0.0127445	-0.0128217	-0.0124841	0.000423949	-0.0128301	-0.0154975	-0.0107027	-0.0130101	0.00196162	0.0363651	0.0401362	0.0472991	0.0412668	0.00453481	0.0162273	0.0147021	-0.0048142	0.00870505	0.00957981	0.0184652	-0.000310618	0.00991786	0.0093575	0.00767545	0.0028786	-0.00615924	-0.0223467	-0.00854243
33.5	0.0966244	0.0952313	0.106016	0.0992905	0.00539219	0.00612533	-0.000734224	0.0102601	0.00521706	0.00453413	-0.0139205	-0.0137532	-7.38672e-05	-0.00924918	0.00648829	-0.0117045	-0.0125527	0.086779	0.0208406	0.0466268	-0.0119585	-0.0125857	-0.013032	-0.0125254	0.000440337	-0.0116928	-0.0164594	-0.0102998	-0.0128173	0.00263736	0.0400706	0.0442619	0.0491035	0.0444787	0.00369087	0.0172399	0.0141736	-0.00431177	0.0090339	0.00951948	0.0181682	2.67126e-05	0.0123179	0.0101709	0.00756022	0.00309784	-0.00706667	-0.0217765	-0.00858178
33.8333	0.0976604	0.0988931	0.108348	0.101634	0.0047274	0.00808342	0.000119522	0.0127519	0.00698496	0.00521533	-0.0146022	-0.0133485	0.000188768	-0.00925398	0.00669662	-0.0108419	-0.0124721	0.0902509	0.0223123	0.0480444	-0.0117152	-0.0125992	-0.0129786	-0.012431	0.000529325	-0.0107625	-0.0173982	-0.0101417	-0.0127675	0.00328421	0.0436206	0.0494383	0.0514089	0.048156	0.00330632	0.0185909	0.0141552	-0.0041922	0.00951798	0.00986224	0.0170874	0.000947267	0.0141384	0.0107244	0.0070175	0.00288112	-0.00821907	-0.0208651	-0.00873434
34.1667	0.0985519	0.102649	0.111094	0.104098	0.0042228	0.0100509	0.00117545	0.014936	0.00872079	0.00569592	-0.0149105	-0.0127192	0.000336804	-0.00909763	0.00673086	-0.01012	-0.0122637	0.0933809	0.0236657	0.0493039	-0.0112239	-0.0127791	-0.0125882	-0.0121971	0.000692502	-0.0101387	-0.0182205	-0.0102645	-0.0128745	0.0037805	0.046775	0.0553012	0.0542255	0.0521006	0.00379124	0.0201429	0.014702	-0.00418769	0.0102191	0.0104265	0.0154687	0.00239726	0.0154473	0.0111044	0.00615691	0.00245528	-0.00947264	-0.019766	-0.00892779
34.5	0.100063	0.106489	0.114147	0.1069	0.00382905	0.0119981	0.00249053	0.0166945	0.0103944	0.0059086	-0.0146227	-0.0119538	0.000546438	-0.00867668	0.00661213	-0.00952859	-0.0119255	0.0962602	0.0249354	0.0504438	-0.010582	-0.0131077	-0.0117837	-0.0118245	0.0010315	-0.00991586	-0.0188103	-0.0106948	-0.0131403	0.00402186	0.0493312	0.0614196	0.0575216	0.0560908	0.00503772	0.0216919	0.0158291	-0.00399473	0.0111754	0.0109907	0.0136464	0.00426977	0.0163849	0.0114337	0.00518756	0.00212679	-0.0106658	-0.0186435	-0.00906086
34.8333	0.102844	0.110359	0.11739	0.110198	0.0035156	0.0138924	0.0040939	0.017963	0.0119831	0.00582079	-0.0136149	-0.0111456	0.000982244	-0.00792609	0.0063793	-0.00908806	-0.0114505	0.0990242	0.0261619	0.0515305	-0.00988892	-0.0135492	-0.0105439	-0.0113273	0.00159366	-0.0101318	-0.0190629	-0.0114287	-0.0135411	0.00394023	0.0512067	0.0674145	0.0612803	0.0599672	0.00668166	0.0230494	0.0175556	-0.00334722	0.0124193	0.011372	0.0119103	0.00644417	0.0170822	0.0118122	0.00434352	0.00212461	-0.011656	-0.0176593	-0.00906357
35.1667	0.107085	0.114013	0.120667	0.113922	0.00332695	0.015689	0.00590344	0.0188911	0.0134945	0.00552459	-0.0121565	-0.0104091	0.0017623	-0.00693442	0.00619075	-0.00894193	-0.0108143	0.101985	0.0274097	0.0527385	-0.00925287	-0.0139943	-0.00907261	-0.0107733	0.00227883	-0.0105962	-0.0189186	-0.0123388	-0.0139512	0.00358381	0.0528004	0.0731152	0.0655439	0.0638198	0.00838261	0.0240867	0.0199161	-0.00212853	0.0139581	0.0115017	0.0103713	0.0087452	0.0176339	0.0122501	0.00386435	0.00236765	-0.0123762	-0.0169652	-0.00899126
35.5	0.11286	0.117161	0.123814	0.117945	0.0033264	0.0173401	0.00780924	0.0196817	0.0149437	0.00513457	-0.0106151	-0.00986388	0.00299307	-0.00582864	0.00624543	-0.00926446	-0.00998749	0.1055	0.0287495	0.0542719	-0.00878438	-0.0143157	-0.00762954	-0.0102432	0.00291805	-0.011062	-0.0183288	-0.0132668	-0.0142192	0.00304213	0.0546314	0.0784031	0.070369	0.0678012	0.00987315	0.0246902	0.0229494	-0.000259417	0.0157934	0.0113733	0.00909606	0.0109839	0.0181254	0.0127351	0.00388862	0.00269731	-0.0127783	-0.0167109	-0.00893062
35.8333	0.120154	0.119643	0.126714	0.12217	0.0035352	0.0188214	0.00972837	0.0205498	0.0163665	0.00474663	-0.00928309	-0.00959117	0.0047361	-0.00471272	0.00668251	-0.0101529	-0.00895711	0.109824	0.030238	0.0562779	-0.00855594	-0.0144002	-0.00644427	-0.00980014	0.00336504	-0.0113208	-0.0172827	-0.0140745	-0.014226	0.00243626	0.0571664	0.0832668	0.0757951	0.0720761	0.0109751	0.0248019	0.0266722	0.00230385	0.017926	0.0110729	0.00812182	0.0129928	0.0186615	0.0132587	0.00430693	0.0029766	-0.0128337	-0.0170015	-0.00895286
36.1667	0.128576	0.121839	0.12945	0.126621	0.0038055	0.0202042	0.011686	0.0217588	0.017883	0.00442769	-0.00815014	-0.00951863	0.00687327	-0.0035985	0.00742571	-0.0113963	-0.00777447	0.1148	0.0318766	0.0586547	-0.00848809	-0.0141919	-0.00562515	-0.00943503	0.00356087	-0.0113197	-0.0159207	-0.0147038	-0.0139814	0.00194656	0.0606624	0.0881231	0.0817931	0.0768595	0.0117411	0.0245858	0.0310151	0.00546305	0.0203547	0.0108522	0.00736868	0.0146894	0.0194251	0.0138277	0.0049596	0.00315495	-0.0125921	-0.0177652	-0.00906746
36.5	0.137646	0.124257	0.132152	0.131352	0.00394745	0.0215831	0.0137341	0.0235841	0.0196338	0.00425092	-0.00713052	-0.00953555	0.00924154	-0.00247484	0.00834271	-0.0127066	-0.00650699	0.120172	0.0336527	0.0612305	-0.00846338	-0.0136492	-0.00525023	-0.00912092	0.00346023	-0.0110444	-0.0144209	-0.0151164	-0.0135272	0.00177845	0.0653238	0.0934964	0.0883162	0.0823788	0.0122437	0.0242616	0.0358868	0.00908445	0.0230776	0.010974	0.00672748	0.0160129	0.0206184	0.0144529	0.00577723	0.00320335	-0.0121228	-0.0188857	-0.00926842
36.8333	0.146938	0.127344	0.1349	0.136394	0.0037778	0.0230722	0.0159313	0.0262171	0.0217402	0.0043035	-0.00615989	-0.00953281	0.0116747	-0.00133933	0.00930477	-0.0138299	-0.00524935	0.125665	0.0355285	0.0638322	-0.00838487	-0.0127622	-0.00534382	-0.00883031	0.00304489	-0.0105043	-0.0129548	-0.0152864	-0.0129152	0.00195249	0.0713102	0.0998391	0.0952881	0.0888125	0.0125147	0.0240698	0.0411878	0.0130883	0.0261153	0.0115624	0.00615199	0.0169314	0.0223928	0.0151588	0.00674775	0.00310413	-0.0114828	-0.0202151	-0.00953126
37.1667	0.156248	0.131279	0.137561	0.141696	0.0031408	0.0248622	0.0183609	0.0295138	0.0242456	0.00457397	-0.00525985	-0.00940774	0.0139938	-0.000224586	0.0101955	-0.0146491	-0.00420523	0.130946	0.0373639	0.0663098	-0.00823768	-0.011648	-0.00571526	-0.00853365	0.00243106	-0.00980231	-0.0116655	-0.0152368	-0.0122349	0.00225488	0.0785999	0.107317	0.102512	0.0961431	0.0125591	0.0243353	0.046785	0.0176107	0.029577	0.0124737	0.00584763	0.0175301	0.0246969	0.0160249	0.00776846	0.00288468	-0.01068	-0.0214778	-0.00975771
37.5	0.165427	0.136175	0.139949	0.147184	0.00188715	0.0271631	0.0211126	0.0332462	0.0271739	0.00495349	-0.00447347	-0.00905924	0.0160168	0.000828018	0.010902	-0.0150811	-0.00360556	0.135667	0.0389935	0.068519	-0.00802746	-0.0104551	-0.00612014	-0.00820091	0.00177399	-0.00906485	-0.0106892	-0.015003	-0.0115857	0.00250574	0.0871265	0.116026	0.109762	0.104305	0.0124131	0.0254039	0.0525367	0.0228419	0.0335942	0.0134352	0.00608273	0.0179231	0.0274286	0.0171448	0.00873176	0.00258369	-0.0097099	-0.0223668	-0.009831
37.8333	0.174365	0.14207	0.141919	0.152785	7.56e-05	0.0301041	0.02426	0.0371572	0.0305071	0.00527296	-0.00383054	-0.00841247	0.0176278	0.00179491	0.0113507	-0.0150829	-0.00360938	0.139515	0.0402742	0.0703299	-0.00776719	-0.00931579	-0.00636192	-0.00781497	0.00120639	-0.00842557	-0.010123	-0.0146084	-0.0110523	0.00260825	0.0968236	0.126039	0.11688	0.113248	0.0122006	0.0275845	0.0583898	0.0289883	0.0383209	0.0142025	0.00716109	0.0182663	0.0305091	0.0186455	0.00953555	0.00224954	-0.00856905	-0.0226168	-0.00964545
38.1667	0.183109	0.148706	0.143478	0.158431	0.00261405	0.033492	0.0278115	0.0408733	0.0340589	0.00534752	-0.00330795	-0.00749747	0.0189765	0.0027237	0.0116191	-0.0147721	-0.00408804	0.142317	0.0411523	0.0716672	-0.00749928	-0.00829661	-0.00643547	-0.00741045	0.000762397	-0.0080472	-0.00990572	-0.0140295	-0.0106608	0.00249992	0.107627	0.137353	0.123984	0.122988	0.012156	0.0310391	0.0646437	0.036323	0.0440019	0.0147545	0.00952822	0.018881	0.0339541	0.0207878	0.0100626	0.00196933	-0.00725729	-0.0221317	-0.00913987
38.5	0.191742	0.155749	0.144673	0.164055	0.0055379	0.0370528	0.0317596	0.0439921	0.0376015	0.00500896	-0.00286931	-0.00637047	0.0202792	0.0036798	0.0118242	-0.0143067	-0.00484103	0.143937	0.0415966	0.0724691	-0.00727347	-0.00744773	-0.00638353	-0.00703491	0.000466059	-0.00809979	-0.00993703	-0.013231	-0.0104226	0.00212277	0.119473	0.149944	0.131259	0.133559	0.0125454	0.0358928	0.0716859	0.0451351	0.0509046	0.0151713	0.0136651	0.0201303	0.0378027	0.023866	0.0102021	0.00183984	-0.00577529	-0.020857	-0.00826416
38.8333	0.200322	0.162872	0.145494	0.169563	0.00868915	0.0405635	0.0360968	0.046165	0.0409418	0.00411901	-0.0024485	-0.00507947	0.0217241	0.00473203	0.0120631	-0.0138036	-0.00567716	0.144346	0.0416219	0.072713	-0.0071365	-0.00681506	-0.00623571	-0.00672909	0.000372736	-0.00869766	-0.010114	-0.0122011	-0.0103376	0.001439	0.132343	0.163807	0.138954	0.145035	0.0135457	0.042202	0.0798571	0.0556681	0.0592424	0.015579	0.0199863	0.0222853	0.0421252	0.0281323	0.00993892	0.00196033	-0.00411623	-0.0187789	-0.00697827
39.1667	0.208794	0.169772	0.145698	0.174754	0.0120369	0.0440057	0.0408174	0.0472604	0.0440278	0.0026304	-0.00186046	-0.00363945	0.0233884	0.00596284	0.0123431	-0.0132158	-0.00644268	0.143944	0.0414286	0.0725423	-0.00712298	-0.00642734	-0.00596922	-0.00650651	0.000474338	-0.0097324	-0.0103238	-0.0110211	-0.0103591	0.000526707	0.146395	0.179016	0.147569	0.15766	0.0151085	0.049749	0.0893106	0.0679817	0.0690138	0.0161674	0.0286404	0.0252499	0.0471158	0.0336687	0.00960875	0.00243991	-0.00224314	-0.016044	-0.0052824
39.5	0.217078	0.176149	0.144985	0.179404	0.0155821	0.0474116	0.0459156	0.0472007	0.0468427	0.00066117	-0.000890389	-0.00205709	0.0253219	0.00745813	0.0126405	-0.0124555	-0.00699317	0.143238	0.0412632	0.0721418	-0.00726451	-0.00630904	-0.00554812	-0.00637389	0.000702212	-0.0110399	-0.0104511	-0.00979561	-0.0104289	0.000508224	0.161833	0.195662	0.157666	0.17172	0.0170147	0.0582474	0.100153	0.08209	0.0801634	0.0171619	0.0397098	0.0288361	0.0529998	0.0405153	0.00988124	0.00339016	-0.000111562	-0.0128391	-0.00318682
39.8333	0.225068	0.181699	0.143158	0.183308	0.0192707	0.0508366	0.0513678	0.0461165	0.0494403	0.00236028	0.000602835	-0.000341111	0.0275578	0.00927316	0.0129349	-0.0114293	-0.00720458	0.142681	0.041349	0.0716732	-0.00755596	-0.00645993	-0.00498162	-0.0063325	0.00105482	-0.0124323	-0.0103895	-0.00861785	-0.0104799	0.00155855	0.178833	0.213849	0.16971	0.187464	0.0190253	0.0674706	0.11252	0.0979957	0.0926622	0.0187742	0.0531975	0.0329371	0.0599736	0.0487027	0.0114861	0.0049334	0.00229804	-0.0093476	-0.000705387
40.1667	0.232564	0.186082	0.140427	0.186358	0.0228277	0.054427	0.0570785	0.0449704	0.0521586	0.00519682	0.00246565	0.00149177	0.0300651	0.0113408	0.013246	-0.0100221	-0.00703408	0.142503	0.0418156	0.0712071	-0.00784539	-0.00678105	-0.00445952	-0.00636199	0.00141368	-0.0136267	-0.0100684	-0.00753545	-0.0104102	0.00249846	0.197464	0.233723	0.183774	0.204987	0.021074	0.0774318	0.126674	0.115658	0.106588	0.0211013	0.0687898	0.0377716	0.0681171	0.0582262	0.0144662	0.00723481	0.00490536	-0.00573938	0.00213359
40.5	0.239342	0.188952	0.137105	0.188466	0.0259233	0.0583518	0.0629341	0.0449334	0.0554065	0.00763819	0.00447081	0.00342283	0.0327966	0.0135634	0.0136067	-0.00811346	-0.00645919	0.142881	0.0427695	0.0707928	-0.00794415	-0.00714877	-0.00421672	-0.00643655	0.00160289	-0.0143164	-0.00942621	-0.00658462	-0.0101091	0.00319322	0.217769	0.255439	0.199833	0.224347	0.023173	0.088204	0.142904	0.135025	0.122044	0.024144	0.0860937	0.0436394	0.0774815	0.0690715	0.0183237	0.0104703	0.00760513	-0.0021808	0.00529822
40.8333	0.245276	0.190069	0.133508	0.189618	0.0282804	0.0627711	0.0688705	0.0470445	0.0595621	0.00919482	0.00642702	0.00543584	0.0357388	0.0158672	0.0140572	-0.00561174	-0.00548017	0.143908	0.0442721	0.0704533	-0.00770019	-0.00744164	-0.00440101	-0.00651428	0.00149803	-0.0142566	-0.00842496	-0.00579769	-0.0094931	0.00353498	0.239752	0.279155	0.21785	0.245586	0.0253652	0.0999019	0.161428	0.15603	0.13912	0.0278188	0.104702	0.0508628	0.0881423	0.0812358	0.0225159	0.0148347	0.0103368	0.00122161	0.0087977
41.1667	0.250621	0.189632	0.129966	0.190073	0.0298332	0.0678082	0.0750206	0.0518158	0.0648816	0.00969672	0.00828671	0.00752452	0.0390123	0.0182745	0.0146671	-0.00254069	-0.00418824	0.145345	0.0462054	0.0701056	-0.00710786	-0.00754701	-0.00481165	-0.00648884	0.00119943	-0.0134495	-0.00712229	-0.00519135	-0.00858772	0.00352704	0.263274	0.305022	0.23774	0.268679	0.0277322	0.112806	0.182163	0.178549	0.157839	0.0318772	0.124152	0.0598537	0.100273	0.0947596	0.0265376	0.0205981	0.0132185	0.00460058	0.0128058
41.5	0.255732	0.187948	0.12681	0.190163	0.0305693	0.0735775	0.0815666	0.0596276	0.0715906	0.00906608	0.0100383	0.00968509	0.0427712	0.0208315	0.0155143	0.00104708	-0.00269735	0.14687	0.0484066	0.069641	-0.00619812	-0.00735441	-0.00516075	-0.00623776	0.000895999	-0.0119591	-0.0055996	-0.00477844	-0.0074457	0.00320899	0.288157	0.333193	0.259406	0.293585	0.0303671	0.12724	0.204952	0.202441	0.178211	0.0360567	0.143964	0.0710466	0.114072	0.109695	0.0299292	0.0280497	0.0164133	0.0081487	0.0175372
41.8333	0.260908	0.185395	0.124294	0.190199	0.0305508	0.0801766	0.0886886	0.0707228	0.0798626	0.00733786	0.0116969	0.0119268	0.0471504	0.0235914	0.016659	0.00506106	-0.00110649	0.148216	0.0507236	0.0689837	-0.00503092	-0.0068006	-0.00515708	-0.00566287	0.000806144	-0.0099042	-0.0039437	-0.00455287	-0.00613359	0.0026778	0.314262	0.363719	0.282739	0.32024	0.0333292	0.143478	0.229597	0.227581	0.200218	0.0401302	0.1638	0.0848345	0.129714	0.126116	0.0323376	0.0373418	0.0200881	0.01206	0.0231633
42.1667	0.266233	0.182639	0.122357	0.19041	0.0301412	0.087636	0.0965575	0.0847941	0.0896625	0.00501164	0.0133855	0.014311	0.0522075	0.0266347	0.0180867	0.00925922	0.000545305	0.149339	0.0530479	0.0681811	-0.00378219	-0.00601103	-0.00449602	-0.00476308	0.00092931	-0.00762347	-0.00226303	-0.00443303	-0.00477317	0.00220157	0.341605	0.396246	0.307597	0.348483	0.0365163	0.161606	0.255727	0.253888	0.223741	0.0439422	0.183864	0.101445	0.147273	0.144194	0.0337178	0.0480809	0.0244264	0.0165341	0.0296805
42.5	0.271734	0.180416	0.12086	0.191004	0.0297783	0.0959696	0.105342	0.101397	0.100903	0.00384237	0.0152538	0.0169121	0.0579811	0.030049	0.0197626	0.0133617	0.00223395	0.150251	0.055282	0.0673063	-0.00265687	-0.00515838	-0.00286958	-0.00356161	0.00113242	-0.00551039	-0.000671402	-0.00431841	-0.00350007	0.00205851	0.370241	0.430317	0.333823	0.378127	0.0397862	0.181663	0.282932	0.281297	0.248631	0.047358	0.204503	0.121065	0.166802	0.164123	0.0341159	0.0597367	0.0296156	0.0217722	0.0370415
42.8333	0.277398	0.179319	0.11971	0.192143	0.0298047	0.10511	0.115143	0.119972	0.113408	0.00619048	0.0174655	0.0198276	0.0644852	0.0339261	0.0216301	0.017124	0.00397289	0.150959	0.0573519	0.0664075	-0.00180948	-0.00438772	-9.29748e-05	-0.00209673	0.00176505	-0.00387462	0.000729389	-0.00409582	-0.00241368	0.00222432	0.400092	0.465385	0.361181	0.408886	0.0429931	0.203678	0.310847	0.309744	0.274756	0.0502619	0.22615	0.143901	0.188395	0.186149	0.0336154	0.0718458	0.0358438	0.0279476	0.0452124
43.1667	0.283037	0.179364	0.119006	0.193803	0.0301791	0.114662	0.125782	0.139503	0.126649	0.01016	0.0202407	0.0232471	0.0716381	0.0383753	0.0235524	0.020444	0.00592554	0.151462	0.0592773	0.0654536	-0.00119287	-0.00373371	0.00352574	-0.000466947	0.00300778	-0.00269053	0.00188571	-0.00360135	-0.00146873	0.00240091	0.430553	0.500537	0.389096	0.440062	0.0459897	0.227639	0.339294	0.339185	0.302039	0.0526093	0.249603	0.170244	0.212317	0.210721	0.0324176	0.0842108	0.0433004	0.0351222	0.0542111
43.5	0.288421	0.180422	0.118893	0.195912	0.0307645	0.12415	0.137014	0.158857	0.140007	0.0143262	0.0238138	0.0273834	0.0793338	0.0435104	0.0253729	0.0232549	0.00829283	0.151756	0.0611014	0.0643932	-0.000709438	-0.00320342	0.00755532	0.00121415	0.00459803	-0.00184869	0.00275597	-0.0026584	-0.000583706	0.00238454	0.460886	0.53477	0.416911	0.470855	0.0486294	0.253522	0.368143	0.36958	0.330415	0.0543748	0.275749	0.200405	0.238876	0.238343	0.0307612	0.0967009	0.0521756	0.0433301	0.0640689
43.8333	0.293395	0.182344	0.119516	0.198418	0.0314143	0.133166	0.148575	0.177016	0.152919	0.0181632	0.0283644	0.0323992	0.0874339	0.0493992	0.026945	0.0255596	0.0112309	0.151908	0.0628995	0.0632097	-0.000259571	-0.00278251	0.0115608	0.00283957	0.00625225	-0.00121631	0.00332377	-0.00115263	0.000318275	0.00212536	0.490283	0.566976	0.443832	0.500364	0.0507763	0.281264	0.397153	0.400791	0.359736	0.0555076	0.305322	0.234566	0.268334	0.269407	0.0288961	0.109261	0.0626692	0.0525927	0.0748411
44.1667	0.298103	0.184899	0.121011	0.201337	0.0319437	0.141568	0.160137	0.193415	0.16504	0.0214487	0.0338538	0.0382572	0.0956709	0.0559273	0.0281604	0.02764	0.0147166	0.152269	0.0648751	0.0620215	0.000264571	-0.00237103	0.0150922	0.00432859	0.00768672	-0.000567388	0.00367343	0.000781284	0.00129578	0.00176912	0.517657	0.595639	0.46853	0.527275	0.052336	0.310633	0.425636	0.432282	0.389517	0.0558456	0.338445	0.272393	0.300764	0.303867	0.0270546	0.122141	0.0750214	0.0628807	0.0866811
44.5	0.302764	0.187833	0.123515	0.204704	0.0321586	0.149281	0.171354	0.207604	0.17608	0.0240438	0.0401891	0.0448701	0.103745	0.0629347	0.0289204	0.0298472	0.0186821	0.153262	0.0672639	0.0609807	0.000972874	-0.00184763	0.017696	0.00560708	0.00862537	0.000347431	0.00391448	0.0029464	0.00240277	0.00150612	0.541848	0.619138	0.48954	0.550175	0.0532349	0.341353	0.452795	0.463423	0.41919	0.05521	0.375085	0.313425	0.336192	0.341568	0.025458	0.135665	0.0894824	0.0741522	0.0997665
44.8333	0.307563	0.190827	0.127105	0.208498	0.0318611	0.15628	0.181862	0.21934	0.185827	0.0258965	0.047273	0.0521364	0.111413	0.0702742	0.0291574	0.0325027	0.0230802	0.155201	0.0702613	0.0601845	0.00196023	-0.00109472	0.0190173	0.00662762	0.00884919	0.00171248	0.00416821	0.00517338	0.00368469	0.00145369	0.561722	0.635773	0.505355	0.567617	0.053406	0.37308	0.477719	0.493426	0.448075	0.0534158	0.415102	0.357247	0.37456	0.382303	0.0242455	0.15022	0.10622	0.0864474	0.114296
45.1667	0.312535	0.193297	0.131621	0.212484	0.030838	0.162736	0.191231	0.229214	0.194393	0.0272315	0.0549921	0.0598972	0.118662	0.0778504	0.0289275	0.035808	0.0279461	0.157955	0.0739029	0.0595201	0.00326157	-9.84315e-06	0.0190967	0.00744947	0.00834341	0.00345207	0.00460305	0.00740336	0.00515283	0.00165929	0.576244	0.643524	0.51429	0.578019	0.0527742	0.40519	0.499044	0.520899	0.475044	0.0501936	0.457909	0.403632	0.415463	0.425668	0.0233041	0.166439	0.125074	0.100137	0.13055
45.5	0.317679	0.19459	0.136845	0.216371	0.0288723	0.168868	0.199014	0.238023	0.201969	0.0283096	0.0632289	0.0679797	0.125534	0.0855808	0.0283175	0.0399349	0.0333359	0.161283	0.0781845	0.058821	0.00489681	0.00150571	0.0180734	0.00815863	0.00714616	0.0054255	0.00539921	0.00960508	0.00680993	0.0019765	0.584402	0.640289	0.51462	0.57977	0.0514085	0.436989	0.515294	0.544291	0.498858	0.0453214	0.502812	0.4524	0.458412	0.471208	0.0224817	0.185021	0.145801	0.115674	0.148832
45.8333	0.322896	0.194321	0.142492	0.219903	0.0259145	0.174753	0.204886	0.246393	0.208677	0.0293697	0.0718373	0.0762067	0.132035	0.0933595	0.0274055	0.045018	0.0392916	0.164962	0.0830904	0.057939	0.00688383	0.00354321	0.0162158	0.00888095	0.00536284	0.00750949	0.0066997	0.0117353	0.00864816	0.00220783	0.585114	0.624142	0.504942	0.571399	0.0496201	0.467627	0.525081	0.562113	0.518273	0.0388729	0.549153	0.503227	0.502912	0.518431	0.0217243	0.206533	0.168246	0.133402	0.169393
46.1667	0.327691	0.19318	0.148013	0.222961	0.0225832	0.179888	0.209014	0.254249	0.214384	0.0305941	0.0805567	0.0843844	0.138019	0.100987	0.0262323	0.0510442	0.045799	0.168839	0.0885607	0.0568056	0.00923226	0.0061642	0.0143091	0.00990187	0.0033587	0.00965033	0.00849884	0.013703	0.0106174	0.00223192	0.577018	0.593856	0.485161	0.552011	0.0477676	0.495628	0.52737	0.573093	0.53203	0.0317961	0.596438	0.555214	0.548445	0.566699	0.0212097	0.231029	0.192598	0.153222	0.192283
46.5	0.331472	0.19212	0.152791	0.225461	0.0196642	0.183628	0.211686	0.26134	0.218885	0.0321316	0.0890976	0.0923149	0.143304	0.108239	0.0248293	0.0579635	0.05283	0.172779	0.094524	0.055374	0.0119497	0.00942281	0.0132676	0.0115467	0.00159529	0.0118117	0.0107538	0.0154051	0.0126569	0.00199073	0.558681	0.548375	0.455507	0.520854	0.0463987	0.519361	0.521216	0.576018	0.538865	0.026282	0.644214	0.607318	0.594487	0.615339	0.0210785	0.258434	0.219135	0.174926	0.217498
46.8333	0.33359	0.191836	0.156145	0.22719	0.0178458	0.185414	0.213154	0.267356	0.221975	0.0340294	0.0971686	0.0997808	0.147642	0.114864	0.0232022	0.0656432	0.0602917	0.176378	0.100771	0.0535069	0.0150242	0.0132938	0.013869	0.0140623	0.000719518	0.0139556	0.0133944	0.0167685	0.0147062	0.00147617	0.528765	0.487201	0.416297	0.477421	0.0464329	0.537107	0.505823	0.569797	0.537576	0.0261194	0.691606	0.658196	0.640017	0.663273	0.021365	0.288466	0.247902	0.198187	0.244852
47.1667	0.333168	0.191979	0.157128	0.227425	0.017426	0.185036	0.213506	0.271739	0.223427	0.036085	0.104469	0.106486	0.150533	0.120496	0.0212553	0.0736199	0.0678329	0.178168	0.10654	0.0507037	0.0183658	0.0174346	0.016345	0.0173818	0.000825862	0.0160372	0.0162417	0.0178392	0.0167061	0.000805597	0.486313	0.41205	0.368199	0.422187	0.0487499	0.546798	0.481009	0.553835	0.527214	0.0327982	0.736072	0.705313	0.682031	0.707806	0.0221326	0.320015	0.27802	0.222206	0.273414
47.5	0.329271	0.191939	0.154728	0.225313	0.0186055	0.18237	0.212792	0.273867	0.22301	0.0380458	0.110695	0.112115	0.151411	0.12474	0.018868	0.0813477	0.0750374	0.176413	0.110933	0.0463731	0.0218652	0.0214233	0.0207907	0.0213598	0.000440962	0.0180099	0.0190893	0.0186931	0.0185975	0.000445826	0.430461	0.325193	0.311968	0.355874	0.0530168	0.546278	0.446742	0.527659	0.506893	0.0432073	0.774651	0.745836	0.717028	0.745838	0.0235245	0.351762	0.308377	0.246061	0.302067
47.8333	0.320664	0.190623	0.148092	0.219793	0.0212655	0.177497	0.211048	0.273203	0.220583	0.0396496	0.115533	0.116406	0.149946	0.127295	0.0160205	0.0882993	0.0814905	0.169476	0.113089	0.0399689	0.0253854	0.0248751	0.027142	0.0258008	0.000970932	0.019852	0.0217519	0.0193865	0.0203302	0.00102312	0.36087	0.229233	0.248459	0.279521	0.0580561	0.533667	0.403073	0.490927	0.475889	0.0543649	0.804398	0.777061	0.741404	0.774288	0.0257918	0.382502	0.337809	0.268922	0.329744
48.1667	0.304901	0.185017	0.136995	0.208971	0.0240109	0.171302	0.208248	0.269541	0.216364	0.0405146	0.118625	0.119322	0.146742	0.12823	0.0130933	0.0940224	0.0867816	0.156127	0.11231	0.0311239	0.0286787	0.0275546	0.0346959	0.0303097	0.00313525	0.0216418	0.0241278	0.0198971	0.0218889	0.001736	0.2793	0.128089	0.178924	0.195438	0.062826	0.508191	0.350382	0.443814	0.434129	0.0647883	0.822437	0.796813	0.751144	0.790131	0.0294864	0.411473	0.364944	0.290314	0.355577
48.5	0.279237	0.171624	0.12137	0.190743	0.0251273	0.164874	0.204351	0.262757	0.210661	0.0402085	0.119599	0.120879	0.142638	0.127705	0.010572	0.0980834	0.0905016	0.135235	0.10794	0.0195472	0.0314698	0.0292635	0.0425902	0.0344412	0.0058322	0.0234824	0.0261364	0.0201828	0.0232672	0.00243531	0.188032	0.0260145	0.104715	0.106254	0.0661524	0.469353	0.28913	0.386627	0.381703	0.0736579	0.825909	0.803047	0.742128	0.790361	0.0353601	0.438029	0.388358	0.309851	0.378746
48.8333	0.241623	0.1477	0.101303	0.163542	0.0231983	0.159371	0.199517	0.253026	0.203971	0.0383641	0.118198	0.121147	0.138396	0.125913	0.00890797	0.100205	0.0923823	0.10613	0.0995726	0.00563043	0.0335557	0.0299241	0.0500558	0.0378452	0.00876058	0.0254317	0.0277128	0.0202175	0.024454	0.00313704	0.0898404	-0.0728258	0.027472	0.0148289	0.0670073	0.417098	0.220088	0.320012	0.319066	0.0804317	0.81264	0.794235	0.711383	0.772753	0.0440406	0.461763	0.407119	0.327311	0.398731
49.1667	0.192812	0.113498	0.0775023	0.127938	0.0179979	0.15622	0.194698	0.241729	0.197549	0.0349668	0.11461	0.120422	0.134471	0.123168	0.0083377	0.100734	0.0927209	0.0699875	0.0878143	0.013023	0.0350225	0.0299401	0.0566966	0.0405531	0.0116023	0.0273657	0.0288547	0.0200383	0.0254196	0.00385338	-0.0105492	-0.164603	-0.0500234	-0.0750584	0.0653359	0.353152	0.145269	0.245978	0.248133	0.0848816	0.783206	0.770924	0.660519	0.738216	0.0551685	0.483242	0.422276	0.343132	0.416216
49.5	0.134259	0.0700232	0.0508269	0.0850363	0.00959814	0.15692	0.191047	0.230545	0.192837	0.0300838	0.109136	0.119054	0.131246	0.119812	0.00904206	0.100175	0.0919557	0.0284421	0.0735242	0.032054	0.0360283	0.0298358	0.0622096	0.0426912	0.0140312	0.0291152	0.0295758	0.019698	0.0261297	0.00455178	-0.107921	-0.245571	-0.124702	-0.159398	0.0613173	0.279686	0.0669974	0.166874	0.171186	0.0868833	0.738866	0.734175	0.592289	0.688443	0.0680182	0.503274	0.435369	0.357913	0.432185
49.8333	0.0679951	0.0187178	0.0221172	0.0362767	0.00169969	0.162713	0.189715	0.221266	0.191232	0.0239282	0.102267	0.117416	0.129122	0.116269	0.0109935	0.0990197	0.0906134	-0.0168108	0.0576074	0.0527334	0.0368039	0.0301009	0.066416	0.0444403	0.0157783	0.0305586	0.0299451	0.0193141	0.0266059	0.0051622	-0.197357	-0.312617	-0.193609	-0.234528	0.0552389	0.199057	-0.0122851	0.085243	0.0906717	0.0863654	0.681246	0.685323	0.510062	0.625544	0.0816747	0.522757	0.447844	0.372253	0.447618
50.1667	-0.00162672	-0.0372202	-0.00786743	-0.0155715	0.0146764	0.173824	0.191845	0.21613	0.193933	0.0173343	0.0952457	0.115969	0.128594	0.113269	0.0137474	0.0977236	0.0895738	-0.0638381	0.0411531	0.0743145	0.0378702	0.0310868	0.0696327	0.0461966	0.0168017	0.0317646	0.0302531	0.0192632	0.0270936	0.00557126	-0.275119	-0.365144	-0.254238	-0.298167	0.048121	0.114372	-0.0896605	0.00440344	0.00970505	0.0833803	0.613425	0.626788	0.419661	0.553292	0.0946485	0.54295	0.460772	0.386734	0.463486
50.5	-0.0696744	-0.0941547	-0.038388	-0.0674057	0.0278834	0.190224	0.198575	0.217485	0.202095	0.0114044	0.0895046	0.115194	0.130177	0.111625	0.0167951	0.0967312	0.0898048	-0.110647	0.0252963	0.096168	0.0398202	0.0331103	0.072301	0.0484105	0.0171138	0.0328495	0.030846	0.0199864	0.027894	0.00565098	-0.337766	-0.403184	-0.304197	-0.348383	0.0411027	0.0289264	-0.162092	-0.0721333	-0.068433	0.0780269	0.538849	0.561264	0.327523	0.475879	0.105302	0.565198	0.475128	0.401935	0.480754
50.8333	-0.131827	-0.148666	-0.068809	-0.116434	0.0399283	0.211541	0.210865	0.227177	0.216527	0.00753532	0.0862519	0.115473	0.1344	0.112042	0.0198055	0.0964245	0.0920428	-0.155346	0.0110404	0.117667	0.0431668	0.036403	0.0748637	0.0514778	0.0167653	0.0340042	0.0320365	0.0218505	0.0292971	0.00532649	-0.382711	-0.427134	-0.341534	-0.383793	0.0349544	-0.0538564	-0.226734	-0.141124	-0.140572	0.070578	0.460726	0.491364	0.239412	0.397167	0.112249	0.590525	0.491461	0.418153	0.500046
51.1667	-0.186211	-0.198197	-0.0989091	-0.161106	0.0496441	0.236045	0.228948	0.245038	0.236677	0.00658386	0.085799	0.116775	0.141834	0.114803	0.0229188	0.0969357	0.0960964	-0.196448	-0.00113852	0.138105	0.0481001	0.0408558	0.0777705	0.0555755	0.0159705	0.0357189	0.0340043	0.0249229	0.0315487	0.00473711	-0.410768	-0.438838	-0.366055	-0.405221	0.0299712	-0.130035	-0.281504	-0.200403	-0.20398	0.0618885	0.381313	0.419391	0.158388	0.319698	0.115117	0.618661	0.508615	0.434565	0.520614
51.5	-0.23156	-0.240411	-0.12857	-0.20018	0.0559204	0.261666	0.25288	0.2704	0.261649	0.00715264	0.0882328	0.118968	0.153063	0.120088	0.0264788	0.0983343	0.101542	-0.232566	-0.0108963	0.156749	0.0547299	0.0462744	0.0814731	0.0608258	0.0150024	0.0385579	0.0368955	0.0291969	0.0348834	0.00407786	-0.423608	-0.440502	-0.378006	-0.414039	0.026396	-0.195539	-0.324509	-0.24807	-0.256039	0.0529525	0.302634	0.347572	0.0868408	0.245682	0.113806	0.649011	0.52501	0.450067	0.541362
51.8333	-0.267098	-0.273606	-0.157712	-0.232805	0.0579469	0.286495	0.282278	0.302204	0.290326	0.00857389	0.0935723	0.121968	0.168563	0.128035	0.0309139	0.100599	0.10787	-0.262621	-0.0180507	0.172963	0.0630152	0.052426	0.0863303	0.0672571	0.0141627	0.0429751	0.0407827	0.0346339	0.0394639	0.00353068	-0.423199	-0.434337	-0.3781	-0.411879	0.0243143	-0.246827	-0.354349	-0.28275	-0.294642	0.0446938	0.226244	0.277794	0.0263043	0.176781	0.108464	0.680413	0.538734	0.463394	0.560847
52.1667	-0.293985	-0.298637	-0.186403	-0.259675	0.056117	0.309278	0.315021	0.337836	0.320712	0.0123334	0.101565	0.125878	0.188383	0.138609	0.0365685	0.103341	0.114223	-0.286765	-0.0230672	0.186516	0.0723128	0.058923	0.0923303	0.074522	0.0137276	0.048981	0.0454428	0.0410696	0.0451645	0.00323581	-0.412709	-0.422569	-0.36892	-0.401399	0.0233163	-0.282474	-0.371582	-0.305145	-0.319734	0.0378124	0.151825	0.210596	-0.025093	0.112443	0.100168	0.709441	0.546555	0.472641	0.576212
52.5	-0.313869	-0.316997	-0.214748	-0.281871	0.0511245	0.328922	0.348556	0.374292	0.35059	0.0185781	0.111891	0.130848	0.212465	0.151735	0.0436348	0.106083	0.119654	-0.305457	-0.0265734	0.197279	0.081829	0.0653394	0.0993685	0.082179	0.0138945	0.056475	0.050579	0.0483082	0.0517874	0.00344182	-0.395608	-0.407426	-0.353518	-0.385517	0.0231352	-0.301585	-0.377257	-0.316481	-0.331774	0.0327308	0.0785931	0.146179	-0.0700745	0.0515659	0.09033	0.732098	0.544909	0.475738	0.584248
52.8333	-0.328667	-0.330185	-0.242636	-0.300496	0.0437747	0.344371	0.380138	0.40842	0.377643	0.0262073	0.124285	0.137133	0.240622	0.167347	0.0520782	0.108488	0.123396	-0.319225	-0.0291138	0.20523	0.0907388	0.0712806	0.107299	0.0897729	0.0147204	0.0652833	0.0558919	0.0561169	0.0590974	0.00437505	-0.37506	-0.391018	-0.334702	-0.366927	0.0236995	-0.304058	-0.372724	-0.318221	-0.331668	0.0296013	0.00615744	0.0844403	-0.111199	-0.00686697	0.0803985	0.744402	0.530668	0.470764	0.581945
53.1667	-0.341378	-0.33972	-0.269083	-0.316727	0.0353184	0.35471	0.406281	0.436459	0.39915	0.0337525	0.138707	0.14541	0.272139	0.185419	0.0613817	0.110795	0.125374	-0.328871	-0.0309007	0.210781	0.0980925	0.0764771	0.115812	0.0967939	0.0160847	0.0749389	0.0610731	0.0641155	0.0667092	0.00595039	-0.353028	-0.37498	-0.314303	-0.347437	0.025085	-0.292968	-0.360541	-0.312785	-0.322098	0.0283619	-0.0643005	0.0240631	-0.150363	-0.0635333	0.071211	0.742417	0.502442	0.456378	0.567079
53.5	-0.355273	-0.347124	-0.292889	-0.331762	0.0271176	0.35906	0.423307	0.454496	0.412288	0.0397332	0.155171	0.156458	0.306173	0.205934	0.0708815	0.113383	0.125691	-0.335264	-0.0320632	0.214454	0.102909	0.0806908	0.124556	0.102719	0.0179084	0.0849017	0.0658116	0.0718869	0.0742001	0.00796328	-0.331169	-0.360826	-0.293909	-0.328635	0.0273773	-0.272183	-0.343568	-0.30283	-0.306194	0.0292397	-0.131206	-0.0365728	-0.189298	-0.119025	0.0629417	0.722218	0.459273	0.431384	0.537625
53.8333	-0.372874	-0.353467	-0.313023	-0.346455	0.020222	0.356434	0.427894	0.458984	0.414437	0.0429333	0.173718	0.171008	0.341336	0.228687	0.0796624	0.116692	0.124669	-0.339177	-0.0326055	0.216803	0.10443	0.0837333	0.132952	0.107038	0.0201778	0.0945982	0.0698275	0.0790375	0.0811544	0.0102228	-0.310796	-0.349606	-0.274828	-0.311743	0.0305356	-0.245442	-0.324365	-0.290775	-0.286861	0.0323393	-0.192944	-0.0986043	-0.228975	-0.173508	0.0549694	0.680643	0.400962	0.395012	0.492206
54.1667	-0.393715	-0.357997	-0.329133	-0.360282	0.0144318	0.345419	0.418132	0.447819	0.40379	0.0430171	0.194496	0.189581	0.374073	0.252717	0.0858352	0.121387	0.123502	-0.340984	-0.032032	0.218464	0.102777	0.0856149	0.139509	0.1093	0.0224803	0.103323	0.0729639	0.0852691	0.0871854	0.0124679	-0.291831	-0.340526	-0.25724	-0.296532	0.0341635	-0.215952	-0.304301	-0.278083	-0.266112	0.0370481	-0.247739	-0.161233	-0.267324	-0.225432	0.0460942	0.617571	0.330341	0.348194	0.432036
54.5	-0.416582	-0.359506	-0.341037	-0.372375	0.00923485	0.324491	0.392463	0.419261	0.378738	0.0398881	0.21768	0.212651	0.400286	0.276872	0.0872905	0.128193	0.123604	-0.340963	-0.029722	0.220089	0.0982973	0.0863957	0.142509	0.109067	0.0241408	0.110338	0.075095	0.0903074	0.0919134	0.0144326	-0.273852	-0.332325	-0.241044	-0.282407	0.0377527	-0.186793	-0.284442	-0.265978	-0.245738	0.0423564	-0.293778	-0.223178	-0.301514	-0.272824	0.0352462	0.533643	0.251	0.292288	0.358977
54.8333	-0.439993	-0.357039	-0.348696	-0.381909	0.00417155	0.292513	0.349915	0.3723	0.338242	0.0336023	0.243444	0.240602	0.416436	0.300161	0.082227	0.137762	0.126304	-0.339249	-0.0250612	0.222214	0.0914734	0.0860992	0.140468	0.106014	0.0244618	0.114999	0.0761304	0.0938921	0.0950072	0.0158876	-0.256503	-0.323817	-0.226175	-0.268832	0.0408044	-0.160565	-0.265697	-0.255378	-0.227213	0.0473154	-0.32968	-0.282907	-0.329065	-0.313884	0.0219051	0.430028	0.166513	0.22893	0.275157
55.1667	-0.461389	-0.350636	-0.35265	-0.388225	0.00100705	0.249878	0.291852	0.308846	0.283525	0.024783	0.271968	0.273468	0.421226	0.322221	0.0700099	0.150459	0.132582	-0.335419	-0.0174595	0.22495	0.0833447	0.0846023	0.132841	0.100263	0.0230421	0.117044	0.0761229	0.0958208	0.0963291	0.0167097	-0.239697	-0.314112	-0.212698	-0.255502	0.0428839	-0.137955	-0.248315	-0.245986	-0.210752	0.0514838	-0.355795	-0.337887	-0.348902	-0.347528	0.00737525	0.310018	0.0804036	0.160878	0.183766
55.5	-0.477946	-0.340587	-0.353582	-0.390705	0.00649725	0.197365	0.220222	0.23154	0.216376	0.0142145	0.303433	0.311196	0.413919	0.342849	0.0503539	0.166578	0.143332	-0.328909	-0.00633317	0.228293	0.0750887	0.0817455	0.119315	0.0920497	0.01947	0.116304	0.075161	0.095905	0.0957899	0.0167967	-0.223415	-0.30239	-0.200715	-0.242173	0.0435764	-0.119175	-0.232384	-0.2372	-0.196253	0.0545376	-0.37291	-0.385333	-0.360302	-0.372848	0.0102188	0.177433	-0.0038186	0.0911693	0.0882613
55.8333	-0.487196	-0.327306	-0.351964	-0.388822	0.0123288	0.136278	0.13758	0.143543	0.139134	0.00316258	0.337789	0.353284	0.39426	0.361777	0.0238238	0.186389	0.159362	-0.319206	0.00884843	0.232232	0.0678127	0.0774553	0.100129	0.081799	0.013546	0.112742	0.0733123	0.0940218	0.0933587	0.0161039	-0.207736	-0.288065	-0.190243	-0.228681	0.0425936	-0.104012	-0.217912	-0.228481	-0.183468	0.0563494	-0.381876	-0.422735	-0.363013	-0.389208	0.0249269	0.0370106	-0.0827929	0.0228108	-0.00765715
56.1667	-0.488107	-0.311692	-0.347424	-0.382408	0.017866	0.0700323	0.0489023	0.050095	0.0563432	0.00969191	0.374072	0.397441	0.363923	0.378479	0.0140339	0.210067	0.181138	-0.305997	0.0284027	0.236751	0.0623423	0.0720012	0.0777289	0.0706908	0.00634953	0.106843	0.0705616	0.0903084	0.0892376	0.014831	-0.193125	-0.271481	-0.180976	-0.215194	0.040109	-0.0905578	-0.204582	-0.219543	-0.171561	0.0576026	-0.3838	-0.44869	-0.358666	-0.397052	0.0379279	-0.102855	-0.153752	-0.0413092	-0.0993053
56.5	-0.480005	-0.294766	-0.339378	-0.371383	0.0223062	0.00256731	-0.0402286	-0.0430422	-0.0269012	0.020869	0.411089	0.440929	0.325065	0.392361	0.0491202	0.237761	0.209039	-0.289019	0.0525938	0.241841	0.0594326	0.0657387	0.0551099	0.0600938	0.0043643	0.0992212	0.0668726	0.0849673	0.083687	0.0132373	-0.180145	-0.253217	-0.172526	-0.201962	0.0363754	-0.0764803	-0.191998	-0.210162	-0.159547	0.0592031	-0.379859	-0.462065	-0.349364	-0.397096	0.0475973	-0.232853	-0.214077	-0.0983327	-0.181754
56.8333	-0.462566	-0.277501	-0.327364	-0.35581	0.0249318	-0.0622733	-0.124511	-0.130339	-0.105708	0.0308048	0.447296	0.480912	0.279707	0.402638	0.0880022	0.269562	0.243254	-0.268248	0.0815227	0.247558	0.0596473	0.059103	0.035082	0.0512774	0.0114541	0.0904986	0.0622666	0.0782751	0.0770135	0.0115602	-0.169203	-0.233906	-0.164557	-0.189222	0.0316531	-0.0599356	-0.179784	-0.200176	-0.146632	0.0618662	-0.371254	-0.462299	-0.337	-0.390184	0.0528753	-0.344338	-0.26156	-0.145823	-0.250574
57.1667	-0.436875	-0.260678	-0.311402	-0.336318	0.0253621	-0.121037	-0.199767	-0.207188	-0.175997	0.0389808	0.479748	0.514159	0.22933	0.407746	0.126939	0.305315	0.283218	-0.244619	0.114638	0.254193	0.0627843	0.0528468	0.0197083	0.0451131	0.0184163	0.0813208	0.0569943	0.0708059	0.069707	0.00996158	-0.160091	-0.21442	-0.156948	-0.177153	0.026383	-0.0410295	-0.167649	-0.189671	-0.132783	0.0654996	-0.359311	-0.451099	-0.322637	-0.377682	0.0540293	-0.431318	-0.295643	-0.183034	-0.303332
57.5	-0.404367	-0.245032	-0.291634	-0.313678	0.0233013	-0.170368	-0.262099	-0.269213	-0.233893	0.0450131	0.505152	0.537343	0.175279	0.405925	0.16362	0.344805	0.328176	-0.219305	0.151225	0.262093	0.0684498	0.0478027	0.0108658	0.0423727	0.0238201	0.0723395	0.0513641	0.0632075	0.0623037	0.00858702	-0.152445	-0.195688	-0.149628	-0.16592	0.0210804	-0.0203552	-0.155321	-0.178794	-0.118157	0.069817	-0.345382	-0.430741	-0.307127	-0.361084	0.0516721	-0.48847	-0.316178	-0.209637	-0.338095
57.8333	-0.366767	-0.231153	-0.268426	-0.288782	0.0186367	-0.207566	-0.308345	-0.313024	-0.276312	0.0486484	0.520252	0.547413	0.118856	0.395507	0.195936	0.387449	0.376979	-0.19357	0.190286	0.271461	0.0761981	0.0446946	0.0100301	0.0436409	0.0270232	0.0641554	0.045724	0.0560895	0.055323	0.0075441	-0.146009	-0.178509	-0.142559	-0.155692	0.0161952	0.00120473	-0.142641	-0.167731	-0.103055	0.0744313	-0.330652	-0.403776	-0.291223	-0.341884	0.0466308	-0.512409	-0.323474	-0.225659	-0.353847
58.1667	-0.326964	-0.219064	-0.243045	-0.263024	0.0119907	-0.232542	-0.338291	-0.33917	-0.303334	0.050059	0.521947	0.542423	0.0611905	0.375187	0.222186	0.431204	0.42689	-0.16903	0.229688	0.281942	0.0853745	0.0438137	0.017073	0.0487537	0.0281019	0.0571633	0.0405823	0.0499059	0.0492172	0.00678667	-0.140958	-0.163164	-0.135832	-0.146652	0.0118622	0.0216102	-0.12988	-0.156819	-0.0883628	0.0785366	-0.315624	-0.373848	-0.275277	-0.321583	0.0404614	-0.507533	-0.319653	-0.232522	-0.353236
58.5	-0.288135	-0.208644	-0.216982	-0.23792	0.0041689	-0.245864	-0.352456	-0.349185	-0.315835	0.0494953	0.507175	0.520705	0.00336721	0.343749	0.24075	0.47366	0.474778	-0.147391	0.267016	0.29303	0.0952722	0.0453424	0.0314649	0.0573598	0.0274002	0.0517065	0.036487	0.0450722	0.0444219	0.00623033	-0.137573	-0.149803	-0.129569	-0.138982	0.00832048	0.038532	-0.117421	-0.146435	-0.0751083	0.0812242	-0.300632	-0.344878	-0.259541	-0.301683	0.0348467	-0.480181	-0.307294	-0.232002	-0.339826
58.8333	-0.25306	-0.199747	-0.1917	-0.214836	0.00402335	-0.248474	-0.351917	-0.345016	-0.315136	0.0472208	0.473665	0.481066	-0.0535163	0.300405	0.250278	0.511954	0.51731	-0.130047	0.299739	0.303913	0.105331	0.0494371	0.05243	0.0690659	0.0256721	0.0481154	0.0339533	0.0419545	0.041341	0.0057979	-0.135964	-0.138445	-0.123923	-0.132778	0.00634225	0.0499676	-0.105628	-0.136942	-0.0642009	0.0817353	-0.28599	-0.32007	-0.244205	-0.283422	0.031025	-0.436873	-0.288872	-0.225894	-0.317213
59.1667	-0.222927	-0.192121	-0.168557	-0.194535	0.0117819	-0.24283	-0.33997	-0.330242	-0.304347	0.04368	0.422314	0.424199	-0.108317	0.246065	0.250587	0.541406	0.550356	-0.117137	0.324875	0.312571	0.115572	0.0561489	0.078206	0.0833091	0.0245264	0.0466686	0.0333645	0.0407211	0.0402514	0.00544152	-0.135559	-0.128579	-0.119178	-0.127772	0.00671204	0.0552221	-0.0947813	-0.128644	-0.0560679	0.079899	-0.271928	-0.299779	-0.229226	-0.266978	0.029015	-0.384856	-0.26645	-0.216084	-0.28913
59.5	-0.198529	-0.185487	-0.14888	-0.177632	0.0183034	-0.231765	-0.320465	-0.308856	-0.287028	0.0393638	0.354808	0.351274	-0.159882	0.182067	0.241798	0.556883	0.569585	-0.108489	0.339327	0.316696	0.126167	0.0655025	0.106784	0.0994845	0.0252983	0.0476319	0.0350712	0.0414914	0.0413982	0.00512832	-0.135614	-0.119561	-0.115647	-0.123607	0.00863924	0.0539276	-0.0851434	-0.121832	-0.0510161	0.0757029	-0.258656	-0.283643	-0.214498	-0.252265	0.0285875	-0.331557	-0.241991	-0.204478	-0.259342
59.8333	-0.180282	-0.179651	-0.133784	-0.164573	0.0229334	-0.217866	-0.297103	-0.284613	-0.266528	0.0347846	0.273559	0.264249	-0.206821	0.110329	0.224291	0.553939	0.571029	-0.103833	0.340378	0.314182	0.137416	0.0775061	0.136498	0.11714	0.028028	0.0512227	0.0394038	0.0443628	0.0449964	0.00484581	-0.135468	-0.111003	-0.113562	-0.120011	0.0109795	0.0458353	-0.0769286	-0.116738	-0.0492771	0.0691904	-0.246348	-0.271145	-0.19999	-0.239161	0.0294902	-0.283556	-0.217308	-0.192835	-0.231233
60.1667	-0.167122	-0.174753	-0.123522	-0.155133	0.0256155	-0.202748	-0.272987	-0.260333	-0.245356	0.0305679	0.183867	0.168254	-0.246815	0.0351021	0.199447	0.530873	0.55216	-0.102526	0.326836	0.303729	0.150158	0.0921029	0.167051	0.136437	0.0320988	0.0574654	0.0466131	0.0493467	0.0511417	0.00460864	-0.134787	-0.103535	-0.112814	-0.117045	0.0131045	0.0311741	-0.070161	-0.113359	-0.050782	0.0605757	-0.235039	-0.261149	-0.185964	-0.227384	0.0311675	-0.244043	-0.193623	-0.18232	-0.206662
60.5	-0.157609	-0.171019	-0.118134	-0.14892	0.0264425	-0.18778	-0.251068	-0.238598	-0.225815	0.0273727	0.0917537	0.069208	-0.277307	-0.0387817	0.168914	0.486676	0.510811	-0.103828	0.297887	0.284226	0.165363	0.109219	0.198488	0.15769	0.0368454	0.0663363	0.0569304	0.0564331	0.0599	0.00455573	-0.133322	-0.0980421	-0.113213	-0.114859	0.0144498	0.0102919	-0.0648169	-0.111635	-0.0553868	0.0502213	-0.224727	-0.252357	-0.172756	-0.216614	0.0329998	-0.215363	-0.172014	-0.173949	-0.187109
60.8333	-0.150403	-0.168649	-0.117386	-0.145479	0.0256317	-0.174145	-0.233706	-0.221447	-0.209766	0.0256799	0.00294931	-0.0272378	-0.296301	-0.106863	0.134518	0.421382	0.446164	-0.107095	0.253484	0.255168	0.183964	0.128916	0.230994	0.181292	0.0417162	0.0778571	0.0705305	0.0656735	0.0713537	0.00500785	-0.130966	-0.0953531	-0.114567	-0.113629	0.0145541	-0.0163658	-0.0608717	-0.111535	-0.062924	0.0388796	-0.215379	-0.243717	-0.160723	-0.206606	0.0344455	-0.198759	-0.153394	-0.168507	-0.173553
61.1667	-0.144555	-0.167762	-0.119965	-0.144094	0.0238986	-0.162294	-0.220891	-0.208728	-0.197304	0.0252492	-0.0779915	-0.116506	-0.304035	-0.166178	0.0987398	0.33922	0.362787	-0.112064	0.196647	0.218504	0.206746	0.15179	0.265319	0.207952	0.0463559	0.0922299	0.0873638	0.0773663	0.0856534	0.0061874	-0.128189	-0.0960785	-0.11669	-0.113652	0.0132837	-0.0479649	-0.0582963	-0.113137	-0.0731327	0.0285999	-0.206824	-0.235134	-0.150316	-0.197425	0.0352592	-0.191078	-0.13804	-0.165856	-0.164991
61.5	-0.139214	-0.168452	-0.124285	-0.143984	0.0220835	-0.152491	-0.212025	-0.199745	-0.188087	0.0256645	-0.146807	-0.19429	-0.301307	-0.214135	0.0646163	0.245465	0.266594	-0.118569	0.131163	0.176798	0.234453	0.178574	0.30235	0.238459	0.050611	0.109702	0.107325	0.0918717	0.102966	0.00790487	-0.125602	-0.100773	-0.119395	-0.115257	0.0105501	-0.0835742	-0.0570605	-0.116551	-0.0857285	0.0243345	-0.198859	-0.226754	-0.142007	-0.189207	0.0352647	-0.188069	-0.126063	-0.165626	-0.15992
61.8333	-0.133831	-0.170787	-0.128982	-0.144533	0.0209025	-0.144989	-0.206482	-0.193947	-0.181806	0.0265319	-0.200194	-0.256953	-0.289331	-0.248826	0.0368412	0.145619	0.163771	-0.126403	0.0609957	0.132718	0.267226	0.209771	0.342515	0.273171	0.0543553	0.13056	0.13032	0.109566	0.123482	0.00984075	-0.12374	-0.109629	-0.122511	-0.118627	0.00638179	-0.121958	-0.0571295	-0.121774	-0.100287	0.0305174	-0.191409	-0.218699	-0.136131	-0.18208	0.0343475	-0.186003	-0.117543	-0.167383	-0.156976
62.1667	-0.12906	-0.174723	-0.133569	-0.145784	0.0205769	-0.139989	-0.203553	-0.19136	-0.178301	0.0275438	-0.238672	-0.303553	-0.270993	-0.271073	0.0264877	0.046086	0.0615896	-0.135206	-0.00917692	0.0893407	0.302781	0.244983	0.384396	0.31072	0.0571911	0.15524	0.156307	0.130888	0.147478	0.011739	-0.122825	-0.121383	-0.125919	-0.123376	0.00189242	-0.160667	-0.0584504	-0.128365	-0.115828	0.0426612	-0.184918	-0.210997	-0.132473	-0.176129	0.0326541	-0.183246	-0.112407	-0.170424	-0.155359
62.5	-0.125855	-0.180188	-0.137778	-0.14794	0.0212047	-0.137682	-0.202504	-0.192154	-0.177447	0.0284336	-0.263722	-0.333822	-0.249595	-0.28238	0.0368297	-0.046507	-0.0324067	-0.144581	-0.0744981	0.0498891	0.338227	0.283583	0.426112	0.349307	0.0587126	0.184217	0.185255	0.156296	0.175256	0.0134135	-0.123003	-0.134406	-0.129515	-0.128975	0.00467115	-0.196946	-0.0609657	-0.135769	-0.131227	0.0556067	-0.179958	-0.203654	-0.130678	-0.17143	0.0303964	-0.178687	-0.11055	-0.173982	-0.154406
62.8333	-0.124997	-0.186948	-0.141416	-0.15112	0.0227658	-0.13817	-0.202632	-0.196289	-0.17903	0.0290084	-0.277057	-0.348118	-0.22816	-0.284445	0.0492505	-0.126355	-0.111893	-0.154097	-0.130782	0.0175118	0.370376	0.324424	0.465566	0.386789	0.058778	0.217817	0.217018	0.186056	0.206964	0.0147878	-0.124458	-0.147212	-0.133197	-0.134956	0.00937213	-0.228242	-0.0645766	-0.143403	-0.145407	0.0668309	-0.176974	-0.19676	-0.130411	-0.168048	0.0278122	-0.171761	-0.111779	-0.177385	-0.153642
63.1667	-0.12657	-0.194118	-0.144577	-0.155088	0.0247706	-0.141211	-0.203355	-0.202875	-0.182481	0.0291823	-0.281338	-0.349311	-0.208594	-0.279748	0.0574584	-0.190953	-0.175414	-0.163203	-0.176523	0.011356	0.394841	0.364288	0.499781	0.419637	0.0580269	0.255782	0.250985	0.219688	0.242152	0.0160044	-0.127539	-0.158868	-0.136872	-0.141093	0.0131336	-0.252797	-0.069019	-0.150565	-0.15746	0.0751853	-0.175902	-0.190752	-0.131417	-0.166024	0.0252105	-0.164081	-0.115572	-0.18033	-0.153328
63.5	-0.130485	-0.200648	-0.147424	-0.159519	0.0266119	-0.146479	-0.204119	-0.210814	-0.187137	0.0288798	-0.279459	-0.3409	-0.192524	-0.270961	0.0608717	-0.238617	-0.222732	-0.171314	-0.210888	0.0287247	0.406938	0.399436	0.525562	0.443979	0.0577695	0.297703	0.286428	0.256525	0.280219	0.0173748	-0.132634	-0.168582	-0.140451	-0.147223	0.0154371	-0.269058	-0.0739877	-0.156525	-0.166523	0.0799502	-0.176549	-0.186156	-0.13346	-0.165388	0.0229151	-0.157806	-0.121321	-0.182611	-0.153913
63.8333	-0.136496	-0.205682	-0.150026	-0.164068	0.0278277	-0.15356	-0.204501	-0.218856	-0.192306	0.0280168	-0.27402	-0.326347	-0.18123	-0.260532	0.0600064	-0.268578	-0.254236	-0.177947	-0.233587	0.0397768	0.402663	0.426091	0.539804	0.456186	0.0598953	0.342773	0.322452	0.295538	0.320254	0.0193462	-0.139921	-0.175786	-0.143882	-0.153196	0.0160547	-0.275892	-0.0792447	-0.160715	-0.17195	0.0806728	-0.178679	-0.183338	-0.136359	-0.166125	0.0211337	-0.154603	-0.128463	-0.184093	-0.15572
64.1667	-0.143733	-0.209126	-0.152054	-0.168304	0.0285359	-0.161714	-0.204592	-0.225144	-0.19715	0.0264242	-0.266435	-0.308972	-0.174617	-0.250008	0.0560667	-0.283714	-0.272813	-0.183026	-0.246518	0.0451155	0.380748	0.440325	0.539761	0.453611	0.0655933	0.388581	0.357491	0.334257	0.36011	0.0222547	-0.148729	-0.180797	-0.147264	-0.15893	0.0154738	-0.27386	-0.0848215	-0.163231	-0.173971	0.0775476	-0.181872	-0.182039	-0.140159	-0.168024	0.019703	-0.15418	-0.136608	-0.184929	-0.158572
64.5	-0.151169	-0.211079	-0.15308	-0.171776	0.0289997	-0.170114	-0.204614	-0.227673	-0.2008	0.0236523	-0.25782	-0.292058	-0.172241	-0.240707	0.0503898	-0.287815	-0.281975	-0.186575	-0.252122	0.0464097	0.340603	0.438172	0.522779	0.433851	0.0744359	0.432315	0.389813	0.369853	0.397327	0.0260477	-0.158175	-0.184157	-0.150731	-0.164354	0.0143285	-0.26395	-0.0908169	-0.16433	-0.173032	0.0709485	-0.185665	-0.181845	-0.144962	-0.170824	0.0183533	-0.155754	-0.145408	-0.185344	-0.162169
64.8333	-0.15804	-0.211679	-0.152822	-0.17418	0.0294285	-0.177973	-0.204719	-0.225064	-0.202586	0.0192838	-0.249149	-0.278225	-0.173549	-0.233641	0.0441184	-0.284468	-0.284956	-0.188688	-0.252704	0.045267	0.282621	0.416581	0.486906	0.39537	0.0847369	0.47098	0.4175	0.399446	0.429309	0.0303737	-0.167447	-0.186401	-0.154393	-0.169414	0.0131409	-0.247298	-0.0972567	-0.164308	-0.169621	0.0613693	-0.189609	-0.182337	-0.150734	-0.174227	0.0168749	-0.158603	-0.154484	-0.185531	-0.166206
65.1667	-0.164645	-0.211217	-0.151587	-0.175816	0.029815	-0.184657	-0.204786	-0.218449	-0.202631	0.0138793	-0.240809	-0.267425	-0.177528	-0.228587	0.0377042	-0.276463	-0.283863	-0.189732	-0.250019	0.0427367	0.211114	0.37616	0.433001	0.340092	0.094107	0.500838	0.437901	0.419959	0.452899	0.0346802	-0.176003	-0.188041	-0.158257	-0.1741	0.0122337	-0.225657	-0.103874	-0.163593	-0.164375	0.0497208	-0.193317	-0.183085	-0.156904	-0.177769	0.0153336	-0.162257	-0.163318	-0.185553	-0.170376
65.5	-0.171546	-0.210025	-0.149829	-0.177133	0.0300981	-0.189572	-0.204624	-0.209586	-0.20126	0.00850998	-0.233042	-0.258946	-0.183052	-0.225013	0.0314995	-0.266386	-0.280524	-0.190145	-0.245685	0.0396945	0.131373	0.318431	0.362629	0.270811	0.100235	0.51797	0.448178	0.428266	0.464805	0.0384624	-0.183373	-0.189582	-0.162299	-0.178418	0.0116763	-0.200929	-0.110328	-0.162652	-0.15797	0.0371357	-0.196415	-0.183659	-0.162766	-0.180947	0.0138706	-0.166308	-0.171361	-0.185442	-0.17437
65.8333	-0.17921	-0.208399	-0.147909	-0.178506	0.0302446	-0.192352	-0.204042	-0.200097	-0.19883	0.00485601	-0.226066	-0.252099	-0.189042	-0.222402	0.0258728	-0.25646	-0.276267	-0.19027	-0.240999	0.0367707	0.0487813	0.245811	0.277851	0.190814	0.101281	0.518981	0.44579	0.42177	0.46218	0.0413436	-0.189171	-0.191426	-0.166439	-0.182345	0.0112853	-0.175136	-0.116311	-0.161857	-0.151101	0.0251906	-0.198553	-0.183748	-0.167684	-0.183328	0.012606	-0.170417	-0.178065	-0.185214	-0.177899
66.1667	-0.18772	-0.206496	-0.145829	-0.180015	0.0303333	-0.193556	-0.202851	-0.19105	-0.195819	0.00507635	-0.219998	-0.246296	-0.194612	-0.220302	0.0211011	-0.247454	-0.270423	-0.190071	-0.235983	0.0337917	-0.0309127	0.164301	0.18273	0.105373	0.0966616	0.502578	0.429372	0.399995	0.443982	0.043135	-0.193353	-0.193555	-0.170344	-0.185751	0.0108944	-0.150763	-0.121644	-0.161218	-0.144541	0.0167443	-0.199464	-0.183533	-0.171297	-0.184765	0.0115321	-0.174522	-0.182906	-0.184826	-0.180751
66.5	-0.197064	-0.204439	-0.143498	-0.181667	0.0304705	-0.193977	-0.200858	-0.183379	-0.192738	0.00718935	-0.214931	-0.240973	-0.19892	-0.218275	0.0173299	-0.239772	-0.261827	-0.189416	-0.230338	0.0303047	-0.101869	0.0807951	0.081827	0.0202511	0.0863529	0.467998	0.397854	0.362992	0.409615	0.043668	-0.195959	-0.19585	-0.173624	-0.188478	0.0105031	-0.130414	-0.126179	-0.160654	-0.139082	0.0153512	-0.198902	-0.183318	-0.173316	-0.185179	0.0105282	-0.17863	-0.185362	-0.184224	-0.182739
66.8333	-0.207065	-0.202365	-0.14085	-0.183427	0.0307576	-0.194262	-0.197975	-0.178017	-0.190085	0.00866669	-0.210901	-0.235626	-0.201269	-0.215932	0.0144702	-0.233679	-0.249624	-0.1882	-0.223834	0.0260247	-0.159244	0.00167145	-0.0200018	-0.0591915	0.0712991	0.415269	0.35093	0.311449	0.359216	0.0427872	-0.197019	-0.19811	-0.175836	-0.190322	0.010253	-0.116086	-0.129807	-0.160078	-0.135324	0.0183783	-0.196775	-0.183346	-0.173582	-0.184567	0.00950781	-0.182673	-0.185152	-0.183349	-0.183725
67.1667	-0.216887	-0.200471	-0.137922	-0.185093	0.0312746	-0.194503	-0.194532	-0.175912	-0.188316	0.00877091	-0.207701	-0.23	-0.201532	-0.213078	0.0122281	-0.22888	-0.234218	-0.186415	-0.216504	0.0213879	-0.202182	-0.068763	-0.116723	-0.129223	0.0551805	0.347591	0.291357	0.248593	0.295847	0.0405404	-0.196521	-0.199823	-0.176333	-0.190892	0.010383	-0.107351	-0.132567	-0.159377	-0.133098	0.0212428	-0.193596	-0.183617	-0.172473	-0.183229	0.00862783	-0.186283	-0.182954	-0.182151	-0.183796
67.5	-0.225527	-0.198966	-0.134774	-0.186423	0.0320963	-0.194651	-0.190962	-0.178012	-0.187875	0.00713491	-0.20507	-0.223902	-0.199723	-0.209565	0.0103698	-0.22494	-0.216324	-0.184077	-0.208447	0.0175876	-0.230821	-0.126719	-0.202008	-0.186516	0.0438887	0.26896	0.222653	0.178284	0.223299	0.0370214	-0.194441	-0.200397	-0.174421	-0.189753	0.0111109	-0.103174	-0.134533	-0.158433	-0.132046	0.0226275	-0.190035	-0.18407	-0.170502	-0.181536	0.00817329	-0.189017	-0.179685	-0.180578	-0.183093
67.8333	-0.232047	-0.197942	-0.131472	-0.187154	0.0332351	-0.19464	-0.187594	-0.18473	-0.188988	0.0041639	-0.202717	-0.217219	-0.195957	-0.205298	0.00887017	-0.221461	-0.197	-0.181225	-0.199896	0.0165531	-0.245883	-0.169344	-0.270341	-0.228523	0.0430206	0.183655	0.148515	0.104512	0.145561	0.0323774	-0.190883	-0.19938	-0.169653	-0.186639	0.0125019	-0.102578	-0.135732	-0.157125	-0.131812	0.0224403	-0.186678	-0.184662	-0.168137	-0.179826	0.00830577	-0.190523	-0.176193	-0.178609	-0.181775
68.1667	-0.235747	-0.197005	-0.128099	-0.186951	0.0344528	-0.194335	-0.184348	-0.194328	-0.191004	0.00470629	-0.200252	-0.210171	-0.190731	-0.200385	0.00793715	-0.218198	-0.178675	-0.177987	-0.19162	0.0187958	-0.250409	-0.197534	-0.319458	-0.2558	0.049921	0.097089	0.0733431	0.031789	0.067407	0.026987	-0.186449	-0.196883	-0.162578	-0.18197	0.0143587	-0.104807	-0.136001	-0.155318	-0.132042	0.0208102	-0.183788	-0.185413	-0.16568	-0.178294	0.00894401	-0.190822	-0.173043	-0.176362	-0.180076
68.5	-0.235993	-0.19564	-0.124742	-0.185458	0.0354492	-0.193586	-0.181039	-0.204532	-0.193053	0.00959844	-0.197259	-0.203059	-0.184642	-0.194986	0.00768822	-0.214945	-0.164115	-0.174511	-0.184524	0.0219259	-0.248022	-0.213124	-0.347905	-0.269683	0.0571162	0.0149604	0.00171067	-0.0352447	-0.00619121	0.0212441	-0.181866	-0.193159	-0.153998	-0.176341	0.0164579	-0.109161	-0.135128	-0.152876	-0.132388	0.0179513	-0.181548	-0.186363	-0.163388	-0.177099	0.00989289	-0.190026	-0.170731	-0.173982	-0.178246
68.8333	-0.232353	-0.193388	-0.121459	-0.1824	0.0359648	-0.192285	-0.177494	-0.213254	-0.194344	0.0146711	-0.193412	-0.196165	-0.178253	-0.189277	0.00787583	-0.211541	-0.15548	-0.170901	-0.179307	0.0236461	-0.241967	-0.218213	-0.355319	-0.271833	0.0598248	-0.0577225	-0.0622911	-0.0925606	-0.0708581	0.0154589	-0.177745	-0.188475	-0.144703	-0.170308	0.0186279	-0.114903	-0.132972	-0.149714	-0.132529	0.0142149	-0.180036	-0.187447	-0.161471	-0.176318	0.0109258	-0.188294	-0.169629	-0.171552	-0.176492
69.1667	-0.225223	-0.190002	-0.118194	-0.177806	0.035904	-0.190491	-0.173582	-0.219147	-0.194407	0.0188068	-0.188757	-0.18971	-0.171987	-0.183485	0.00813939	-0.208009	-0.152474	-0.167096	-0.175859	0.0235035	-0.233985	-0.215966	-0.3457	-0.265217	0.0573834	-0.118708	-0.116508	-0.138579	-0.124598	0.00992647	-0.174221	-0.183174	-0.135454	-0.164283	0.0207103	-0.12114	-0.129689	-0.145957	-0.132262	0.0102935	-0.178908	-0.188201	-0.159944	-0.175685	0.0117589	-0.185955	-0.169625	-0.168881	-0.17482
69.5	-0.215202	-0.185288	-0.114865	-0.171785	0.0352117	-0.188306	-0.169182	-0.221053	-0.192847	0.0214185	-0.183428	-0.183896	-0.166236	-0.177854	0.00821713	-0.204418	-0.154193	-0.162987	-0.173866	0.0218999	-0.225439	-0.209815	-0.324137	-0.25313	0.0506127	-0.166434	-0.15927	-0.172332	-0.166012	0.0053408	-0.171311	-0.177615	-0.127005	-0.158644	0.0225194	-0.126946	-0.125506	-0.141786	-0.131413	0.00735876	-0.177716	-0.188058	-0.158774	-0.174849	0.0121258	-0.183385	-0.170483	-0.165715	-0.173194
69.8333	-0.203079	-0.179098	-0.111439	-0.164539	0.0338296	-0.185815	-0.164233	-0.218292	-0.189447	0.0222184	-0.177615	-0.178835	-0.161295	-0.172582	0.00799658	-0.200808	-0.159603	-0.158421	-0.172944	0.0197086	-0.217403	-0.202725	-0.295438	-0.238522	0.0406893	-0.199984	-0.189551	-0.193436	-0.194324	0.00430512	-0.168936	-0.172113	-0.119966	-0.153672	0.0238687	-0.131461	-0.120662	-0.137394	-0.129839	0.00692663	-0.176107	-0.186565	-0.157858	-0.17351	0.0118628	-0.180885	-0.171795	-0.161858	-0.171513
70.1667	-0.190402	-0.171465	-0.108098	-0.156655	0.0316838	-0.183031	-0.158925	-0.212108	-0.184688	0.0217434	-0.171714	-0.174273	-0.157077	-0.167688	0.00757553	-0.1971	-0.167175	-0.153059	-0.172444	0.0183619	-0.209805	-0.195795	-0.26329	-0.222963	0.0290831	-0.221024	-0.2089	-0.203845	-0.211256	0.00720836	-0.166633	-0.166808	-0.114375	-0.149272	0.024676	-0.134117	-0.115442	-0.133034	-0.127531	0.00855959	-0.174121	-0.183728	-0.156821	-0.171556	0.0111334	-0.178452	-0.172464	-0.157364	-0.169427
70.5	-0.178906	-0.162465	-0.105072	-0.148814	0.0286965	-0.179949	-0.153505	-0.204223	-0.179225	0.0207117	-0.166173	-0.169864	-0.153399	-0.163145	0.00705419	-0.193186	-0.17525	-0.146514	-0.17165	0.019223	-0.202282	-0.18966	-0.231098	-0.20768	0.0173423	-0.231866	-0.219512	-0.206095	-0.219158	0.0105238	-0.163846	-0.161796	-0.110128	-0.145257	0.0248538	-0.134416	-0.110144	-0.128973	-0.124511	0.0103991	-0.171891	-0.179665	-0.15522	-0.168925	0.0101976	-0.17601	-0.171221	-0.152348	-0.166526
70.8333	-0.169984	-0.152309	-0.102525	-0.141606	0.0248922	-0.176579	-0.148224	-0.196053	-0.173619	0.019638	-0.161354	-0.165333	-0.150082	-0.158923	0.00645891	-0.188984	-0.182361	-0.138554	-0.169966	0.0223755	-0.194553	-0.184756	-0.201987	-0.193765	0.00705657	-0.234925	-0.223494	-0.202685	-0.220368	0.0133461	-0.160137	-0.15717	-0.107087	-0.141465	0.0243389	-0.132148	-0.105058	-0.125404	-0.12087	0.0115147	-0.169536	-0.174593	-0.152742	-0.165624	0.00933967	-0.173509	-0.167154	-0.146986	-0.16255
71.1667	-0.163657	-0.14175	-0.100344	-0.13525	0.0207031	-0.172995	-0.143336	-0.187784	-0.168038	0.0184811	-0.157265	-0.16069	-0.146953	-0.154969	0.00583855	-0.184522	-0.1878	-0.129564	-0.167295	0.0267135	-0.186657	-0.180739	-0.177963	-0.181786	0.00362596	-0.233017	-0.222607	-0.195947	-0.21719	0.0156109	-0.155563	-0.153007	-0.104985	-0.137852	0.0232639	-0.128244	-0.100442	-0.122218	-0.116968	0.0119416	-0.167101	-0.169114	-0.149591	-0.161935	0.00876701	-0.171013	-0.160784	-0.141705	-0.157834
71.5	-0.159605	-0.131673	-0.0983464	-0.129875	0.0166634	-0.169285	-0.139095	-0.179292	-0.162557	0.0170859	-0.153824	-0.156018	-0.14384	-0.151228	0.0053001	-0.179856	-0.191049	-0.120082	-0.163662	0.0311531	-0.178715	-0.177067	-0.160749	-0.172177	0.00810859	-0.229061	-0.218529	-0.188174	-0.211921	0.0173336	-0.150298	-0.149382	-0.103519	-0.1344	0.0218393	-0.123923	-0.0965505	-0.119236	-0.113237	0.011953	-0.164612	-0.163926	-0.146101	-0.158213	0.0085689	-0.168611	-0.152993	-0.136989	-0.152865
71.8333	-0.157395	-0.122839	-0.0963723	-0.125535	0.0132332	-0.165482	-0.13568	-0.170591	-0.157251	0.0153948	-0.1509	-0.151383	-0.140605	-0.14763	0.00497105	-0.175012	-0.191706	-0.110721	-0.159146	0.0349136	-0.170868	-0.173308	-0.151373	-0.165183	0.00981594	-0.225542	-0.212774	-0.181292	-0.206536	0.0185955	-0.144547	-0.146302	-0.10238	-0.131076	0.020304	-0.120159	-0.0935542	-0.116303	-0.110005	0.0117386	-0.162078	-0.159593	-0.142611	-0.154761	0.00865104	-0.16638	-0.144681	-0.133219	-0.148093
72.1667	-0.156157	-0.115499	-0.0943484	-0.122001	0.010575	-0.161392	-0.132964	-0.162234	-0.152197	0.0136038	-0.148157	-0.146794	-0.137238	-0.144063	0.00485804	-0.169899	-0.189835	-0.1024	-0.154045	0.037414	-0.163349	-0.169469	-0.148065	-0.160295	0.00900105	-0.223211	-0.206212	-0.175765	-0.201729	0.0196271	-0.138616	-0.143518	-0.101228	-0.127787	0.0188867	-0.116929	-0.0913037	-0.113383	-0.107205	0.0113368	-0.159428	-0.156147	-0.13948	-0.151685	0.00873343	-0.164328	-0.136844	-0.130332	-0.143835
72.5	-0.154911	-0.109778	-0.0922237	-0.118971	0.00877726	-0.156768	-0.130746	-0.154912	-0.147475	0.0118538	-0.145204	-0.142246	-0.13376	-0.140403	0.0048504	-0.164393	-0.185618	-0.0961155	-0.148709	0.0381852	-0.156416	-0.165664	-0.14836	-0.156813	0.00707	-0.222383	-0.19955	-0.171689	-0.197874	0.0207296	-0.132838	-0.140713	-0.0997115	-0.124421	0.0177655	-0.113966	-0.0895689	-0.11047	-0.104668	0.0107718	-0.15657	-0.15348	-0.137074	-0.149041	0.00855574	-0.162447	-0.130497	-0.128161	-0.140368
72.8333	-0.152873	-0.105703	-0.0899763	-0.116184	0.00786328	-0.151466	-0.12883	-0.14917	-0.143155	0.0101726	-0.141771	-0.137739	-0.130169	-0.13656	0.00480944	-0.158436	-0.179352	-0.0926452	-0.143478	0.0369445	-0.150311	-0.161963	-0.150057	-0.15411	0.00555347	-0.223049	-0.193404	-0.168994	-0.195149	0.0221022	-0.127492	-0.137609	-0.0975807	-0.120894	0.0169946	-0.111093	-0.088142	-0.107575	-0.10227	0.0100927	-0.153446	-0.151468	-0.135632	-0.146849	0.00797235	-0.160715	-0.126388	-0.1265	-0.137868
73.1667	-0.150055	-0.102897	-0.0877022	-0.113551	0.00759744	-0.145764	-0.12706	-0.144975	-0.139267	0.00863735	-0.138044	-0.133305	-0.126362	-0.13257	0.00479727	-0.152208	-0.171807	-0.0919056	-0.13864	0.0340011	-0.145225	-0.158249	-0.152026	-0.151833	0.00531885	-0.223884	-0.188011	-0.16694	-0.192945	0.0235073	-0.122638	-0.134079	-0.0949801	-0.117232	0.0164134	-0.108498	-0.0869038	-0.104777	-0.10006	0.00942573	-0.15013	-0.149905	-0.134896	-0.144977	0.00712896	-0.159057	-0.124188	-0.125018	-0.136088
73.5	-0.146666	-0.100885	-0.0855266	-0.111026	0.00767912	-0.140048	-0.125286	-0.142152	-0.135829	0.00750427	-0.134324	-0.128978	-0.122212	-0.128505	0.0049563	-0.145953	-0.163865	-0.093597	-0.134472	0.0298135	-0.141337	-0.154362	-0.153401	-0.1497	0.00592672	-0.223237	-0.183515	-0.164623	-0.190458	0.0244273	-0.118279	-0.130033	-0.0921532	-0.113488	0.015831	-0.106461	-0.0857575	-0.10217	-0.0981294	0.0089219	-0.14673	-0.148562	-0.134481	-0.143258	0.00625077	-0.157384	-0.123296	-0.123347	-0.134675
73.8333	-0.142944	-0.0992214	-0.0835524	-0.108573	0.0078345	-0.134628	-0.123402	-0.140472	-0.132834	0.00708323	-0.130866	-0.124798	-0.117646	-0.124437	0.00540299	-0.139879	-0.156313	-0.097315	-0.131169	0.0248608	-0.138692	-0.150172	-0.153546	-0.14747	0.00635799	-0.219812	-0.179957	-0.161345	-0.187038	0.0243886	-0.11441	-0.125474	-0.0893056	-0.10973	0.015132	-0.105171	-0.0846268	-0.099805	-0.0965343	0.00870021	-0.143368	-0.147166	-0.134009	-0.141514	0.00552868	-0.15561	-0.123146	-0.121185	-0.133313
74.1667	-0.139253	-0.0975873	-0.0817942	-0.106212	0.00789654	-0.129515	-0.121479	-0.139507	-0.130167	0.00737453	-0.127725	-0.120806	-0.112817	-0.120449	0.00609141	-0.134057	-0.149537	-0.102236	-0.12861	0.0196909	-0.136809	-0.145685	-0.152727	-0.145073	0.00651283	-0.213737	-0.176964	-0.157245	-0.182649	0.0234108	-0.110976	-0.120785	-0.0864926	-0.106085	0.0144208	-0.104465	-0.0835183	-0.0975481	-0.0951771	0.00871423	-0.140229	-0.145256	-0.133122	-0.139536	0.00497808	-0.15366	-0.123307	-0.118489	-0.131819
74.5	-0.135985	-0.0956941	-0.0802443	-0.103974	0.00772493	-0.124646	-0.119627	-0.138777	-0.127683	0.00810758	-0.124909	-0.117047	-0.107931	-0.116629	0.00693765	-0.128525	-0.143822	-0.107431	-0.126593	0.0149192	-0.135074	-0.140938	-0.151439	-0.142484	0.00676986	-0.205496	-0.174058	-0.15267	-0.177408	0.0216958	-0.107914	-0.116441	-0.0837312	-0.102695	0.0138542	-0.104089	-0.0824595	-0.0952195	-0.0939227	0.00887782	-0.137514	-0.142327	-0.131466	-0.137102	0.00444366	-0.151465	-0.123382	-0.115283	-0.130043
74.8333	-0.133436	-0.0933144	-0.0788907	-0.10188	0.00721183	-0.119954	-0.117945	-0.137888	-0.125262	0.00896544	-0.122379	-0.113553	-0.10317	-0.113034	0.00785074	-0.123339	-0.139366	-0.112086	-0.12493	0.0111939	-0.132954	-0.136019	-0.14998	-0.139651	0.00741049	-0.195708	-0.17087	-0.147987	-0.171522	0.0194875	-0.105164	-0.112827	-0.0810339	-0.0996749	0.0135473	-0.103768	-0.081475	-0.0926812	-0.0926413	0.00910094	-0.135341	-0.138019	-0.128777	-0.134046	0.00388248	-0.148972	-0.123055	-0.111657	-0.127895
75.1667	-0.131515	-0.090464	-0.0777053	-0.0998948	0.00637937	-0.115354	-0.116462	-0.136788	-0.122868	0.00985306	-0.119913	-0.110309	-0.0986185	-0.109614	0.00870741	-0.118627	-0.136009	-0.115838	-0.123491	0.00892425	-0.130231	-0.13122	-0.147857	-0.136436	0.00808613	-0.185538	-0.167457	-0.143629	-0.165541	0.0171628	-0.102692	-0.10996	-0.0783927	-0.0970146	0.0134978	-0.103128	-0.0805804	-0.0899626	-0.0912237	0.0092482	-0.133495	-0.132565	-0.125151	-0.130404	0.00373363	-0.146212	-0.122344	-0.107972	-0.125509
75.5	-0.130037	-0.0872199	-0.0766557	-0.0979708	0.0052821	-0.110758	-0.115193	-0.135508	-0.120486	0.0107751	-0.117243	-0.107289	-0.0943362	-0.106289	0.00937835	-0.114536	-0.133501	-0.118441	-0.122159	0.00817676	-0.126768	-0.126885	-0.144379	-0.132677	0.00827461	-0.176288	-0.16398	-0.140049	-0.160106	0.0150461	-0.100467	-0.107766	-0.0757949	-0.0946759	0.0136794	-0.101776	-0.0797884	-0.0871349	-0.0895665	0.00913968	-0.13168	-0.126349	-0.120772	-0.126267	0.00445326	-0.143234	-0.121345	-0.10466	-0.12308
75.8333	-0.128772	-0.0836901	-0.075692	-0.0960514	0.00399905	-0.106122	-0.114117	-0.134028	-0.118089	0.0117339	-0.114159	-0.104491	-0.0904158	-0.103022	0.00974861	-0.111202	-0.131586	-0.119682	-0.120823	0.00836068	-0.122512	-0.123282	-0.139214	-0.128336	0.00769853	-0.169037	-0.160548	-0.137552	-0.155712	0.0133009	-0.0984637	-0.106135	-0.0732493	-0.092616	0.0140479	-0.0994114	-0.0791172	-0.0842745	-0.0876011	0.00861252	-0.129617	-0.119783	-0.115856	-0.121752	0.00578797	-0.140088	-0.120149	-0.102053	-0.120764
76.1667	-0.127329	-0.080107	-0.0746932	-0.0940429	0.0027069	-0.101583	-0.113077	-0.132115	-0.115591	0.012591	-0.110685	-0.102014	-0.0870826	-0.0999273	0.00974808	-0.108714	-0.129978	-0.119492	-0.119395	0.00868131	-0.11775	-0.120383	-0.133466	-0.123866	0.00687266	-0.163979	-0.157044	-0.135858	-0.152293	0.0119615	-0.0966723	-0.104804	-0.0708516	-0.0907761	0.0144746	-0.0961143	-0.0786066	-0.0814789	-0.0853999	0.00766642	-0.127112	-0.11341	-0.110735	-0.117086	0.00717322	-0.136841	-0.118811	-0.100096	-0.118582
76.5	-0.125272	-0.0767342	-0.0735206	-0.0918423	0.0016068	-0.0973235	-0.111881	-0.129481	-0.112895	0.013148	-0.106905	-0.0999818	-0.084595	-0.0971606	0.00932387	-0.107148	-0.128385	-0.117839	-0.117791	0.00867004	-0.11285	-0.118089	-0.128596	-0.119845	0.00654729	-0.161084	-0.153294	-0.134542	-0.14964	0.0111395	-0.0950856	-0.103475	-0.0687194	-0.0890934	0.0148081	-0.0920601	-0.0783015	-0.0788506	-0.0830708	0.0063604	-0.12399	-0.107806	-0.105774	-0.112523	0.00815035	-0.13356	-0.117377	-0.0986326	-0.116523
76.8333	-0.122289	-0.0737657	-0.0720674	-0.0893739	0.000849165	-0.0935141	-0.110361	-0.125926	-0.109934	0.0132355	-0.102957	-0.0984911	-0.0831208	-0.0948565	0.00849631	-0.10651	-0.126585	-0.114774	-0.115956	0.00823825	-0.10813	-0.116257	-0.125734	-0.116707	0.00719388	-0.16019	-0.149218	-0.133208	-0.147539	0.0110792	-0.0936736	-0.101889	-0.0669451	-0.0875024	0.0149181	-0.0874537	-0.0782115	-0.0764831	-0.0807161	0.00481619	-0.12022	-0.103435	-0.101295	-0.108317	0.00846209	-0.130299	-0.115827	-0.0974859	-0.114537
77.1667	-0.118544	-0.0711174	-0.070354	-0.0866718	0.000381725	-0.0902744	-0.108449	-0.121593	-0.106772	0.0128404	-0.0992116	-0.097527	-0.0824646	-0.0930677	0.00752905	-0.106515	-0.124634	-0.110686	-0.113945	0.00774764	-0.103698	-0.114579	-0.124677	-0.114318	0.00856659	-0.160603	-0.145096	-0.131587	-0.145762	0.0118551	-0.0923126	-0.0999524	-0.0655225	-0.0859292	0.0147629	-0.0826177	-0.0782034	-0.0744327	-0.0784179	0.00334495	-0.116343	-0.100325	-0.0974419	-0.104703	0.00831435	-0.127057	-0.113874	-0.0963781	-0.112436
77.5	-0.114325	-0.0686356	-0.0684325	-0.0837976	0.000101525	-0.087712	-0.106097	-0.116711	-0.103507	0.0119795	-0.0960936	-0.0970468	-0.0823403	-0.0918269	0.00671931	-0.106805	-0.122656	-0.10605	-0.111837	0.00765615	-0.0996085	-0.112703	-0.124889	-0.1124	0.010323	-0.161495	-0.141301	-0.129441	-0.144079	0.0132326	-0.0908553	-0.097616	-0.0644205	-0.0842973	0.0143234	-0.077904	-0.0781087	-0.0727464	-0.076253	0.00248098	-0.113044	-0.0983925	-0.0943153	-0.101917	0.0080417	-0.123821	-0.111163	-0.0950072	-0.109997
77.8333	-0.109916	-0.0662025	-0.0663618	-0.0808269	7.9645e-05	-0.0858878	-0.103306	-0.111551	-0.100248	0.0106978	-0.0939494	-0.0969624	-0.0824766	-0.0911295	0.00624091	-0.107063	-0.120759	-0.101277	-0.1097	0.00816913	-0.0959439	-0.110359	-0.125813	-0.110706	0.0121967	-0.162105	-0.138135	-0.126624	-0.142288	0.0147797	-0.0892008	-0.0948922	-0.0635972	-0.0825634	0.0136109	-0.0736711	-0.0777737	-0.0714625	-0.0743024	0.00261495	-0.110896	-0.097525	-0.091977	-0.100133	0.00794093	-0.120586	-0.107492	-0.0931434	-0.107074
78.1667	-0.105606	-0.063844	-0.0642258	-0.077892	0.00019088	-0.0846769	-0.100256	-0.106549	-0.0971607	0.00919361	-0.0928052	-0.0970054	-0.082661	-0.0908238	0.00602133	-0.107116	-0.118987	-0.0965337	-0.107545	0.00917144	-0.0928956	-0.107606	-0.126803	-0.109102	0.0138832	-0.161949	-0.13562	-0.123369	-0.140313	0.0160956	-0.0874318	-0.092049	-0.062968	-0.0808163	0.0127606	-0.070303	-0.077105	-0.0705846	-0.0726642	0.00314222	-0.110041	-0.0974845	-0.090331	-0.0992856	0.00814682	-0.11739	-0.103261	-0.0908455	-0.103832
78.5	-0.10168	-0.0616221	-0.0621151	-0.0751392	0.0002465	-0.0839077	-0.0971749	-0.10218	-0.0944207	0.00770951	-0.0926076	-0.0968615	-0.0826955	-0.0907215	0.00593505	-0.106831	-0.117363	-0.091921	-0.105371	0.0104376	-0.090682	-0.104579	-0.127191	-0.107484	0.0150455	-0.160607	-0.133709	-0.120002	-0.138106	0.0168662	-0.085677	-0.0894185	-0.0624378	-0.0791777	0.0119351	-0.0681901	-0.0760238	-0.0701077	-0.0714405	0.00333409	-0.110507	-0.098002	-0.0892421	-0.0992505	0.00872635	-0.11428	-0.0990227	-0.0882444	-0.100516
78.8333	-0.0983799	-0.0595827	-0.060129	-0.0726972	0.000273125	-0.0834048	-0.0943055	-0.0988075	-0.0921726	0.00646648	-0.0932034	-0.0962837	-0.082438	-0.0906417	0.00593564	-0.106073	-0.115882	-0.0875383	-0.103164	0.0117525	-0.0894119	-0.101442	-0.126456	-0.10577	0.0154297	-0.157822	-0.132335	-0.116842	-0.135666	0.0168953	-0.0840867	-0.0872969	-0.0619214	-0.0777683	0.0112819	-0.0675879	-0.0744608	-0.0699822	-0.070677	0.00284852	-0.112203	-0.0987917	-0.0885686	-0.0998544	0.00967783	-0.111296	-0.0952684	-0.0854699	-0.0973448
79.1667	-0.0957593	-0.0577092	-0.0584023	-0.0706236	0.000346515	-0.0829768	-0.0919638	-0.0963505	-0.0904304	0.00556641	-0.0940406	-0.0952922	-0.0819698	-0.0904342	0.00600702	-0.104701	-0.114418	-0.0834694	-0.100863	0.0129231	-0.088756	-0.0984625	-0.124675	-0.103965	0.0151714	-0.153971	-0.131363	-0.114191	-0.133175	0.0162905	-0.082898	-0.0858386	-0.0613747	-0.0767038	0.0109055	-0.0682121	-0.0723823	-0.0699815	-0.070192	0.00170898	-0.114542	-0.0994998	-0.0881442	-0.100729	0.010812	-0.108459	-0.0922447	-0.0826472	-0.0944504
79.5	-0.093827	-0.0559692	-0.0570786	-0.0689583	0.000554695	-0.0824284	-0.0904833	-0.0946149	-0.0891755	0.00506031	-0.0944677	-0.093974	-0.0814278	-0.0899565	0.00603405	-0.102574	-0.112817	-0.0797947	-0.0983951	0.0138013	-0.088275	-0.0959348	-0.122075	-0.102095	0.0144697	-0.149588	-0.130635	-0.112345	-0.130856	0.0152049	-0.0823696	-0.0851621	-0.0607639	-0.0760986	0.010903	-0.0696433	-0.069764	-0.0698345	-0.0697473	7.89267e-05	-0.116819	-0.0997555	-0.087796	-0.101457	0.0119095	-0.105783	-0.090137	-0.0799004	-0.0919401
79.8333	-0.0925572	-0.0543322	-0.0562698	-0.0677197	0.000968765	-0.0816166	-0.0900821	-0.093408	-0.0883689	0.00496391	-0.0939549	-0.0923879	-0.0808961	-0.0890796	0.00582189	-0.0996156	-0.11093	-0.0765849	-0.0957101	0.0142906	-0.0875771	-0.0940891	-0.118887	-0.100184	0.0134894	-0.145135	-0.130002	-0.111481	-0.128873	0.0137622	-0.0826755	-0.0853032	-0.0600634	-0.076014	0.0113297	-0.0714469	-0.0666228	-0.0693209	-0.0691302	0.00197403	-0.118374	-0.0992605	-0.0873902	-0.101675	0.0127638	-0.103273	-0.0890243	-0.0773417	-0.0898798
80.1667	-0.0917855	-0.0527768	-0.0559607	-0.066841	0.00159196	-0.0806083	-0.0905174	-0.0925422	-0.0878893	0.00521437	-0.0924591	-0.0904807	-0.080246	-0.0877286	0.00535227	-0.096027	-0.10864	-0.0738735	-0.0928468	0.0143703	-0.0864593	-0.0929051	-0.115383	-0.0982491	0.012398	-0.140773	-0.12933	-0.111291	-0.127131	0.0121358	-0.0836508	-0.0859656	-0.0592811	-0.0762992	0.0120706	-0.073126	-0.0631407	-0.0684236	-0.0682301	0.00407876	-0.118745	-0.0980062	-0.0869486	-0.101233	0.01318	-0.100908	-0.0885614	-0.0750354	-0.0881681
80.5	-0.0913133	-0.0512835	-0.0561046	-0.0662338	0.00241058	-0.0795228	-0.0914308	-0.0918308	-0.0875948	0.00571007	-0.0900591	-0.0881709	-0.0792962	-0.085842	0.00469237	-0.092076	-0.105839	-0.0716845	-0.0898664	0.0140306	-0.0847661	-0.0922994	-0.11184	-0.0963018	0.0114094	-0.136588	-0.12849	-0.111348	-0.125475	0.0105226	-0.085046	-0.0867696	-0.0584335	-0.0767497	0.0129706	-0.0741684	-0.0595412	-0.0671763	-0.0669619	0.00597345	-0.11752	-0.0960568	-0.0865318	-0.100036	0.0129599	-0.098655	-0.0882963	-0.0730337	-0.0866617
80.8333	-0.0909639	-0.0498719	-0.056615	-0.0658169	0.00337152	-0.0784495	-0.0924821	-0.0911243	-0.087352	0.00631938	-0.0869123	-0.0854264	-0.0779288	-0.0834225	0.00393173	-0.0880538	-0.102508	-0.0699806	-0.0868476	0.0133068	-0.0824095	-0.0921574	-0.108552	-0.0943731	0.0107871	-0.132627	-0.127363	-0.111259	-0.12375	0.00908971	-0.0866038	-0.0873916	-0.057543	-0.0771795	0.0138888	-0.0741791	-0.0560698	-0.0656268	-0.0652919	0.00739689	-0.114478	-0.0934918	-0.086167	-0.0980454	0.0119979	-0.0964923	-0.0878336	-0.0713531	-0.0852263
81.1667	-0.0906486	-0.0487182	-0.0572466	-0.0655378	0.0042642	-0.077358	-0.093404	-0.0904226	-0.0870615	0.00696856	-0.0834917	-0.0824122	-0.0762813	-0.0807284	0.00317528	-0.0843431	-0.0989953	-0.0684777	-0.0839387	0.0124621	-0.0795733	-0.0922377	-0.10588	-0.0925636	0.0107421	-0.128771	-0.125874	-0.110778	-0.121808	0.00788815	-0.0880357	-0.0877302	-0.0566567	-0.0774742	0.0147207	-0.073232	-0.0530609	-0.0638789	-0.0633906	0.00824206	-0.110178	-0.0904532	-0.0857473	-0.0954594	0.0105833	-0.094426	-0.0870022	-0.0698667	-0.083765
81.5	-0.0903008	-0.0480374	-0.0577146	-0.0653509	0.00483863	-0.076188	-0.093947	-0.0897626	-0.0866325	0.00758036	-0.0803486	-0.0793424	-0.074555	-0.078082	0.00252756	-0.0813497	-0.0957362	-0.0668303	-0.0813054	0.0118009	-0.0765086	-0.0922676	-0.104199	-0.0909916	0.0113404	-0.124863	-0.12396	-0.109694	-0.119506	0.00694776	-0.0890454	-0.0877397	-0.0558276	-0.0775376	0.0153605	-0.071518	-0.050871	-0.0620506	-0.0614799	0.00843879	-0.105372	-0.0870985	-0.0851323	-0.0925343	0.00911323	-0.0924701	-0.0856871	-0.0684117	-0.0821896
81.8333	-0.0898568	-0.0479574	-0.0577728	-0.0651956	0.0049077	-0.0748974	-0.0939048	-0.0891563	-0.0859862	0.00807703	-0.0779277	-0.076428	-0.0729074	-0.0757544	0.00210413	-0.0793689	-0.0931021	-0.0648172	-0.0790961	0.0115489	-0.07345	-0.092012	-0.103734	-0.0897321	0.0124683	-0.120841	-0.12161	-0.107878	-0.116777	0.00629975	-0.0893807	-0.087376	-0.0550927	-0.0772831	0.0157124	-0.069244	-0.0497553	-0.0602211	-0.0597401	0.00796351	-0.100724	-0.0835875	-0.0841852	-0.0894988	0.00794099	-0.0906214	-0.0838331	-0.0668637	-0.0804394
82.1667	-0.0892644	-0.0482578	-0.0573289	-0.0649503	0.00453555	-0.0735153	-0.0932431	-0.0885147	-0.085091	0.00840979	-0.0762456	-0.0738651	-0.0713208	-0.0738105	0.00201092	-0.0782549	-0.0911985	-0.0627147	-0.0773893	0.0116445	-0.070564	-0.0913864	-0.104113	-0.0886877	0.0138286	-0.117013	-0.119027	-0.105533	-0.113858	0.00594345	-0.0889643	-0.0866022	-0.0544239	-0.0766635	0.0157553	-0.0666798	-0.049564	-0.0583159	-0.0581866	0.00698809	-0.0965357	-0.0800891	-0.0827838	-0.0864695	0.00720234	-0.0888095	-0.0816239	-0.0652507	-0.0785614
82.5	-0.0884747	-0.0486308	-0.0563292	-0.0644782	0.0038492	-0.0720892	-0.0919705	-0.0877236	-0.0839278	0.00854881	-0.075212	-0.0718464	-0.0697335	-0.072264	0.00225599	-0.0777514	-0.0900647	-0.060923	-0.0762464	0.0119445	-0.0680002	-0.0903441	-0.104809	-0.0877179	0.0151416	-0.113787	-0.116464	-0.102944	-0.111065	0.00584558	-0.087763	-0.0853829	-0.0537771	-0.075641	0.0154906	-0.0641107	-0.0500458	-0.0562221	-0.0567929	0.00575615	-0.0930211	-0.0767745	-0.080809	-0.0835349	0.00690704	-0.086947	-0.0793029	-0.0636393	-0.0766297
82.8333	-0.0874478	-0.0488195	-0.0547742	-0.0636805	0.00297735	-0.0706603	-0.0901192	-0.0866893	-0.0824896	0.00848098	-0.0747087	-0.0704866	-0.0680807	-0.071092	0.00273956	-0.0776282	-0.0896509	-0.0597509	-0.0756767	0.0122844	-0.0658763	-0.0888643	-0.105334	-0.0866916	0.0161817	-0.111465	-0.114142	-0.100375	-0.10866	0.00595989	-0.0857962	-0.0837022	-0.0531036	-0.0742007	0.0149424	-0.061796	-0.0509103	-0.0538987	-0.055535	0.0045922	-0.090292	-0.0738037	-0.0782066	-0.0807675	0.00697063	-0.0849856	-0.0771082	-0.0620939	-0.0747292
83.1667	-0.086181	-0.0487697	-0.0528807	-0.0626104	0.0020555	-0.0692466	-0.0878152	-0.0853986	-0.0808201	0.00824296	-0.0745067	-0.0695877	-0.0662838	-0.0701261	0.00337849	-0.077759	-0.0895504	-0.0591399	-0.0754831	0.0125189	-0.0641813	-0.087031	-0.105337	-0.0855164	0.0168358	-0.109947	-0.112139	-0.0980108	-0.106699	0.00620815	-0.0832958	-0.0816215	-0.0523364	-0.0724179	0.0142162	-0.0598891	-0.0517105	-0.0515938	-0.0543978	0.00388322	-0.0880534	-0.0712923	-0.0751795	-0.0781751	0.00716305	-0.0830334	-0.075256	-0.0606713	-0.0729869
83.5	-0.0846807	-0.0484779	-0.0509195	-0.0613594	0.0012208	-0.0678604	-0.0852081	-0.0838587	-0.0789757	0.00787901	-0.074349	-0.0688735	-0.0642612	-0.0691612	0.00412332	-0.0780437	-0.0892674	-0.0589396	-0.0754169	0.0125198	-0.0628723	-0.0849539	-0.104501	-0.0841092	0.0170054	-0.109033	-0.110498	-0.0960164	-0.105182	0.0065089	-0.0805461	-0.079222	-0.0514043	-0.0703908	0.0134364	-0.0585171	-0.0519598	-0.0496276	-0.0533682	0.00376328	-0.0859087	-0.0693446	-0.071995	-0.0757494	0.00726468	-0.0812377	-0.0739571	-0.0594263	-0.0715404
83.8333	-0.0829758	-0.047963	-0.049143	-0.0600273	0.000589975	-0.0665233	-0.082479	-0.0820843	-0.0770289	0.00743028	-0.0740067	-0.0681119	-0.0619714	-0.06803	0.00491373	-0.0783828	-0.0883854	-0.05897	-0.075246	0.0122119	-0.0618939	-0.0827462	-0.102623	-0.0824209	0.016629	-0.10852	-0.109222	-0.0945124	-0.104085	0.00677491	-0.0778033	-0.0765967	-0.0502773	-0.0682258	0.0127011	-0.0577605	-0.0513008	-0.0482687	-0.0524433	0.00395835	-0.0835583	-0.0680176	-0.0689117	-0.0734959	0.00712454	-0.0797178	-0.0733269	-0.058398	-0.0704809
84.1667	-0.0811834	-0.0473335	-0.047729	-0.0587486	0.00019774	-0.0652959	-0.0799348	-0.0801208	-0.0751172	0.0069451	-0.0733632	-0.0672461	-0.0595339	-0.0667144	0.00565829	-0.0786797	-0.086806	-0.0589315	-0.0748057	0.0117048	-0.0611402	-0.0805341	-0.0999382	-0.0805375	0.0158392	-0.108207	-0.108146	-0.0934448	-0.103266	0.00694462	-0.0752091	-0.0738869	-0.0490907	-0.0660623	0.0120128	-0.0575137	-0.0498906	-0.04758	-0.0516614	0.00424434	-0.081091	-0.0671774	-0.0661531	-0.0714739	0.00681321	-0.0784808	-0.0730995	-0.0575625	-0.0697143
84.5	-0.0794431	-0.0467201	-0.0468368	-0.0576667	5.8345e-05	-0.0642481	-0.0779139	-0.0780211	-0.0733944	0.00646756	-0.0723302	-0.0662633	-0.0571089	-0.0652341	0.00625652	-0.078839	-0.0845103	-0.0584947	-0.073948	0.0111698	-0.060493	-0.0784471	-0.0967964	-0.0785788	0.0148211	-0.107891	-0.107062	-0.0927161	-0.102556	0.00696614	-0.0728769	-0.0712459	-0.0480216	-0.0640482	0.011352	-0.0576245	-0.0480154	-0.047573	-0.051071	0.00463757	-0.0786929	-0.0666427	-0.0639342	-0.0697566	0.00641496	-0.0775061	-0.0729139	-0.0568802	-0.0691
84.8333	-0.0778536	-0.0462129	-0.046563	-0.0568765	0.00017505	-0.0634325	-0.0766726	-0.0758731	-0.0719927	0.00606182	-0.0708529	-0.0651636	-0.0548326	-0.0636164	0.00663116	-0.078762	-0.0815505	-0.057428	-0.0725802	0.0107745	-0.0598706	-0.0765918	-0.0935271	-0.0766632	0.0137403	-0.107402	-0.105765	-0.0922069	-0.101791	0.00681004	-0.0708958	-0.0688206	-0.0472056	-0.0623074	0.0107121	-0.0579357	-0.0459483	-0.0482167	-0.0507002	0.00519936	-0.076527	-0.0662284	-0.0623947	-0.0683834	0.00596733	-0.0767333	-0.0724503	-0.0563068	-0.0684968
85.1667	-0.0763521	-0.0457387	-0.046753	-0.0562813	0.00050713	-0.0628325	-0.0761392	-0.0739043	-0.0709586	0.00581807	-0.0690124	-0.0639987	-0.0527457	-0.0619189	0.00680172	-0.078338	-0.078263	-0.0558916	-0.0708309	0.0105637	-0.0593373	-0.0749827	-0.0903874	-0.0749025	0.0126763	-0.106708	-0.104061	-0.0917102	-0.100826	0.0065359	-0.0692584	-0.0667323	-0.0466136	-0.0608681	0.0101321	-0.05827	-0.0439108	-0.0493106	-0.0504971	0.00592186	-0.0746649	-0.0657356	-0.0613743	-0.0672583	0.00553166	-0.0759437	-0.0715559	-0.0557805	-0.06776
85.5	-0.0748351	-0.0451834	-0.0471892	-0.0557359	0.00100288	-0.062414	-0.0761596	-0.072377	-0.0703169	0.00579761	-0.0669235	-0.0628329	-0.0508656	-0.0602073	0.00681346	-0.0774535	-0.0750555	-0.0541434	-0.0688842	0.0104691	-0.0589944	-0.0736112	-0.0876162	-0.0734073	0.0116857	-0.10581	-0.101754	-0.0909974	-0.0995203	0.00624991	-0.0679332	-0.0650957	-0.0461751	-0.0597347	0.00965778	-0.0584452	-0.0421112	-0.0506117	-0.0503894	0.00667018	-0.0731554	-0.0649616	-0.060638	-0.0662516	0.00519103	-0.0748788	-0.0701192	-0.0552346	-0.0667442
85.8333	-0.0732256	-0.0444671	-0.0476732	-0.055122	0.00160309	-0.0621184	-0.0765472	-0.0714912	-0.0700523	0.00597776	-0.0647207	-0.0617089	-0.0492114	-0.058547	0.00671479	-0.0760346	-0.0722784	-0.0524324	-0.0669151	0.010355	-0.0588782	-0.0724416	-0.0854235	-0.0722478	0.0108379	-0.104694	-0.0987689	-0.0898746	-0.0977791	0.00609022	-0.0668755	-0.063978	-0.0458111	-0.0588882	0.00932227	-0.0583127	-0.0407185	-0.0518877	-0.0503063	0.0072693	-0.072001	-0.0637532	-0.0599727	-0.0652423	0.00502216	-0.073326	-0.0681186	-0.0546112	-0.0653519
86.1667	-0.0715526	-0.0436458	-0.0480829	-0.0544271	0.00221854	-0.0617885	-0.0769849	-0.0711967	-0.06999	0.00626227	-0.0626163	-0.0605813	-0.0478118	-0.0570031	0.00655214	-0.0741664	-0.0700534	-0.0509711	-0.0650637	0.0101054	-0.0587673	-0.0713293	-0.0839037	-0.0713334	0.0102619	-0.103286	-0.0955032	-0.0882881	-0.0956925	0.00612436	-0.0659883	-0.0632555	-0.0454068	-0.0582169	0.00912656	-0.0578577	-0.0397428	-0.0529497	-0.0501834	0.00764967	-0.0710183	-0.0621554	-0.0592551	-0.0641429	0.00500375	-0.0712556	-0.0658917	-0.053886	-0.0636778
86.5	-0.0698716	-0.04281	-0.048315	-0.0536656	0.00275251	-0.0612426	-0.0771226	-0.0713806	-0.0699153	0.00656528	-0.0608423	-0.0593828	-0.0466975	-0.0556408	0.00635195	-0.0719738	-0.0684453	-0.0499632	-0.0634608	0.0096523	-0.0583757	-0.0701024	-0.0831226	-0.0705336	0.0101075	-0.101498	-0.0924721	-0.0862191	-0.0933964	0.00627167	-0.0651618	-0.0627568	-0.0448387	-0.0575858	0.00906683	-0.0570991	-0.0391545	-0.0536192	-0.0499576	0.00776995	-0.0699776	-0.0602624	-0.0583839	-0.0628746	0.00508077	-0.0686837	-0.063866	-0.053043	-0.0618642
86.8333	-0.0682353	-0.0420166	-0.0482941	-0.0528487	0.00313876	-0.0603567	-0.0766914	-0.0719041	-0.0696508	0.00685632	-0.0595488	-0.0580681	-0.045884	-0.0545003	0.00612256	-0.0695913	-0.0674689	-0.0495406	-0.0622003	0.00899357	-0.0575037	-0.0686271	-0.0830787	-0.0697365	0.0104704	-0.0992955	-0.0900851	-0.0836952	-0.0910253	0.00640338	-0.0643012	-0.0623227	-0.0440353	-0.0568864	0.00912292	-0.0560689	-0.0389203	-0.0537538	-0.049581	0.00759725	-0.0686911	-0.0581735	-0.0572994	-0.061388	0.00517642	-0.0656734	-0.0623476	-0.0520949	-0.0600386
87.1667	-0.066686	-0.0411897	-0.0480553	-0.051977	0.00343283	-0.0592396	-0.0757455	-0.0725238	-0.0691696	0.00714373	-0.0585588	-0.0566795	-0.0453264	-0.0535215	0.00584545	-0.067193	-0.0669401	-0.0495492	-0.0612274	0.00825841	-0.056297	-0.0669234	-0.0835017	-0.0689074	0.0111945	-0.0968659	-0.0883278	-0.0809289	-0.0887075	0.00651181	-0.0633734	-0.061843	-0.0431325	-0.0561163	0.00920217	-0.0548509	-0.038993	-0.0533542	-0.049066	0.00714887	-0.0671392	-0.056008	-0.0561071	-0.0597515	0.00522411	-0.0624757	-0.0611576	-0.0511676	-0.058267
87.5	-0.0652633	-0.0402204	-0.0476618	-0.0510485	0.00372069	-0.0580577	-0.07442	-0.0729701	-0.0684826	0.00739523	-0.0576133	-0.0552812	-0.0449641	-0.0526195	0.00549629	-0.0649623	-0.066625	-0.049763	-0.0604501	0.00758732	-0.0549874	-0.0650491	-0.0840541	-0.0680302	0.0120522	-0.0944515	-0.0870797	-0.0781791	-0.0865701	0.00665294	-0.0623609	-0.0612194	-0.0423182	-0.0552995	0.00919098	-0.0535421	-0.0393216	-0.0524571	-0.0484403	0.0064631	-0.0653442	-0.0538906	-0.054954	-0.058063	0.00516691	-0.0593885	-0.059996	-0.0504158	-0.0566001
87.8333	-0.0640011	-0.0390192	-0.0471606	-0.0500603	0.00407075	-0.0569426	-0.0728154	-0.0730251	-0.0675944	0.00753243	-0.056507	-0.0539243	-0.0447529	-0.0517281	0.00504362	-0.0630488	-0.0663413	-0.0500063	-0.0597988	0.00705358	-0.0537576	-0.0630475	-0.0844695	-0.0670915	0.01286	-0.0922452	-0.0862546	-0.0756522	-0.0847173	0.0068607	-0.0612479	-0.0603713	-0.0417437	-0.0544543	0.00899489	-0.0522181	-0.0398702	-0.0510824	-0.0477236	0.00557251	-0.0633194	-0.0519211	-0.0539579	-0.0563995	0.00496327	-0.0566512	-0.0586244	-0.0499655	-0.0550804
88.1667	-0.0629104	-0.0375749	-0.0465365	-0.0490072	0.00448081	-0.0558851	-0.070894	-0.0726779	-0.0664857	0.00753101	-0.0552487	-0.0526066	-0.0447119	-0.0508558	0.00447625	-0.0614644	-0.0661132	-0.0503022	-0.0592933	0.00663486	-0.0525939	-0.0609016	-0.0847661	-0.0660872	0.0136365	-0.090244	-0.0859017	-0.0733451	-0.0831636	0.00716548	-0.0600269	-0.0592872	-0.0414136	-0.0535759	0.00860534	-0.0508686	-0.0406635	-0.0491834	-0.0469051	0.00446683	-0.0610418	-0.0501018	-0.0531197	-0.0547544	0.00461342	-0.0542685	-0.0570509	-0.0498303	-0.0537165
88.5	-0.0619963	-0.0358959	-0.0457581	-0.0478835	0.00493108	-0.0548411	-0.0685837	-0.0719689	-0.0651312	0.0074063	-0.0539011	-0.0513129	-0.0448763	-0.0500301	0.00379435	-0.060187	-0.0660163	-0.0507237	-0.0589757	0.00630168	-0.0514332	-0.0585796	-0.0850334	-0.0650154	0.0144524	-0.0883958	-0.0861044	-0.071202	-0.0819007	0.00762278	-0.0586924	-0.0579728	-0.0412961	-0.0526538	0.00803647	-0.049462	-0.0417412	-0.0466966	-0.0459666	0.00319398	-0.0584795	-0.0484101	-0.052411	-0.0531002	0.00413958	-0.0521864	-0.0553454	-0.0499952	-0.052509
88.8333	-0.0612533	-0.0340019	-0.0448098	-0.0466883	0.00540393	-0.0537754	-0.06585	-0.0709499	-0.0635251	0.00720161	-0.0525176	-0.0500297	-0.045262	-0.0492698	0.00301043	-0.0591824	-0.0661023	-0.0513205	-0.0588684	0.00603873	-0.0502264	-0.0560666	-0.0853425	-0.0638785	0.0153635	-0.0866515	-0.0868967	-0.0691704	-0.0809062	0.00829907	-0.0572464	-0.0564456	-0.0413545	-0.0516822	0.0073101	-0.0479768	-0.0431185	-0.0436053	-0.0449002	0.00218457	-0.0556234	-0.0468218	-0.0518027	-0.051416	0.0036036	-0.0503463	-0.0535694	-0.0504321	-0.0514493
89.1667	-0.0606316	-0.031957	-0.0437378	-0.0454421	0.0058904	-0.0526891	-0.0628088	-0.0697169	-0.0617383	0.00699263	-0.0511161	-0.0487523	-0.045808	-0.0485588	0.00217136	-0.0583677	-0.0663263	-0.0520497	-0.0589146	0.00584121	-0.0489797	-0.0534149	-0.0856915	-0.0626954	0.0163612	-0.0849744	-0.088115	-0.067211	-0.0801001	0.00920371	-0.0557211	-0.0547688	-0.0415333	-0.0506744	0.00647542	-0.0464325	-0.0447119	-0.0400799	-0.0437414	0.00268269	-0.0525562	-0.0453039	-0.0512619	-0.0497073	0.00315822	-0.0486707	-0.0517521	-0.0510592	-0.050494
89.5	-0.0600706	-0.0298367	-0.042604	-0.0441704	0.00638367	-0.0515927	-0.0596139	-0.0683769	-0.0598611	0.00685434	-0.0497057	-0.0474777	-0.0464341	-0.0478725	0.00136448	-0.0576479	-0.0666193	-0.0528452	-0.0590375	0.00570849	-0.047713	-0.0506939	-0.0860606	-0.0614892	0.0174172	-0.0833309	-0.0895462	-0.0652878	-0.0793883	0.0102884	-0.0541562	-0.0530171	-0.0417723	-0.0496485	0.00558872	-0.0448586	-0.0464133	-0.0363375	-0.0425365	0.00442907	-0.0493833	-0.043821	-0.0507549	-0.0479864	0.00299813	-0.0470773	-0.049914	-0.0517813	-0.0495909
[truncated: 11 more columns]

## Sheet: DSF_competition_(Sup5e)
ADP prebound ATP as competitor
temperature [°C]	0µM	0µM	0µM	10µM	10µM	10µM	50µM	50µM	50µM	100µM	100µM	100µM	500µM	500µM	500µM	1mM	1mM	1mM	2.5mM	2.5mM	2.5mM	5mM	5mM	5mM	6mM	6mM	6mM	7.5mM	7.5mM	7.5mM	10 mM	10mM	10mM
25.5	0.0873806	0.0735727	0.093133	0.101682	0.0585946	0.0443268	0.0131228	-0.0396343	-0.0252333	0.0142417	-0.0123504	-0.0222933	0.0195237	-0.0119456	-0.00675757	-0.0122827	-0.00800251	0.00159372	0.000162092	-0.0148514	-0.0181739	-0.0135166	-0.0166033	-0.00851114	-0.0324352	-0.0162718	0.00262142	-0.0100434	-0.00909183	-0.0105556	-0.013411	-0.00716932	-0.015041
25.8333	0.0903519	0.0727316	0.0949639	0.0943835	0.0595198	0.039867	0.0156689	-0.0348644	-0.0244847	0.0120847	-0.0131287	-0.0213037	0.02062	-0.0136535	-0.006398	-0.00830641	-0.00765853	0.00108849	0.00129403	-0.0127266	-0.0174063	-0.0130029	-0.0147163	-0.00696332	-0.0289432	-0.0142228	0.00150607	-0.0087241	-0.00859925	-0.00866494	-0.0116552	-0.00628393	-0.0118576
26.1667	0.0932023	0.0718393	0.0967441	0.0870483	0.0601546	0.0353395	0.0181252	-0.0302012	-0.0236525	0.0101449	-0.0138343	-0.0202507	0.0217401	-0.0151736	-0.00604763	-0.00459216	-0.00724991	0.000615155	0.0023684	-0.0107237	-0.01664	-0.0123975	-0.01285	-0.00548629	-0.0255282	-0.0121968	0.000461861	-0.00747456	-0.0081311	-0.00689503	-0.00996022	-0.00542052	-0.00883372
26.5	0.0958107	0.0708447	0.0984228	0.0796406	0.0602088	0.0306767	0.0204017	-0.0257516	-0.022653	0.00863937	-0.0143949	-0.0190708	0.0229078	-0.0163182	-0.00571567	-0.00140193	-0.006712	0.00020559	0.00332761	-0.00896434	-0.0158766	-0.0116088	-0.0110254	-0.00415085	-0.022267	-0.0102164	-0.000440048	-0.00636455	-0.00771183	-0.00536654	-0.00838679	-0.00460107	-0.00612879
26.8333	0.0981059	0.0697141	0.0999478	0.0721055	0.059435	0.0258022	0.0224412	-0.0215855	-0.0214102	0.00774341	-0.0147519	-0.0177092	0.0241572	-0.0169362	-0.00541339	0.00105557	-0.00599748	-0.000120267	0.00413367	-0.00755042	-0.0151264	-0.0105565	-0.00925081	-0.00301345	-0.019207	-0.00828655	-0.00114687	-0.00544784	-0.00735278	-0.00417888	-0.00697827	-0.00383623	-0.00387562
27.1667	0.100216	0.0684843	0.101261	0.0643133	0.057757	0.0206046	0.0243165	-0.0176255	-0.0198793	0.00746438	-0.0149044	-0.0161456	0.0255637	-0.0170235	-0.00516032	0.0027849	-0.00512825	-0.000390296	0.00482683	-0.00650423	-0.0144353	-0.00920628	-0.00748613	-0.00207307	-0.0162784	-0.00634006	-0.00167926	-0.00471421	-0.00701294	-0.00334626	-0.00570833	-0.00309137	-0.00210024
27.5	0.102318	0.0672094	0.102304	0.0561158	0.0551417	0.0149638	0.0261333	-0.0137577	-0.018023	0.00776773	-0.0148652	-0.0143684	0.0272129	-0.0166128	-0.00497805	0.00384392	-0.00414355	-0.000644328	0.00546695	-0.00582813	-0.0138582	-0.00753525	-0.00567883	-0.00131434	-0.0133814	-0.00429173	-0.00207622	-0.00413744	-0.00663819	-0.00286158	-0.0045332	-0.00232054	-0.000801953
27.8333	0.104461	0.065907	0.103073	0.0474943	0.0516317	0.00887117	0.027924	-0.0099452	-0.0158491	0.00861152	-0.0146487	-0.0123862	0.029115	-0.0157409	-0.00486864	0.00428595	-0.00306069	-0.000894317	0.00607358	-0.00550223	-0.0134041	-0.00555487	-0.00381673	-0.000722921	-0.0104868	-0.00212356	-0.00235613	-0.00370155	-0.00621543	-0.00270354	-0.00343546	-0.00151241	4.59279e-05
28.1667	0.106185	0.0644481	0.103801	0.0389486	0.0475745	0.00276326	0.0294294	-0.00646032	-0.013545	0.0099242	-0.014274	-0.0102887	0.0309791	-0.0144607	-0.00475605	0.00414609	-0.00180931	-0.0010407	0.00650522	-0.00541752	-0.0128979	-0.00341404	-0.00204865	-0.000288458	-0.00784555	-8.62689e-05	-0.00245472	-0.0034314	-0.00589567	-0.00279401	-0.00250305	-0.000794197	0.000574149
28.5	0.106901	0.0626669	0.104775	0.0311082	0.0433933	-0.00281192	0.0303175	-0.00365266	-0.0113432	0.0116268	-0.0137614	-0.008186	0.032439	-0.0128295	-0.00454469	0.00345489	-0.000297157	-0.000956035	0.0065801	-0.00544276	-0.0121185	-0.00129599	-0.000563701	-1.61859e-06	-0.00577873	0.00150223	-0.00228711	-0.0033621	-0.00587092	-0.00304066	-0.00185023	-0.000327748	0.000939464
28.8333	0.106221	0.0604643	0.106202	0.0244493	0.0394849	-0.00742116	0.0303324	-0.00176344	-0.00945335	0.0136054	-0.0131158	-0.00619474	0.0332185	-0.010943	-0.00415589	0.00228215	0.00151056	-0.000558724	0.00617313	-0.00546864	-0.0109142	0.000637698	0.000487126	0.000143394	-0.00451597	0.00241844	-0.00182081	-0.00349424	-0.00626576	-0.00334501	-0.00155244	-0.00023045	0.00126209
29.1667	0.104563	0.0580075	0.107963	0.0188342	0.0361399	-0.0110904	0.0295245	-0.000600208	-0.00799483	0.0156061	-0.0122802	-0.00445822	0.0334014	-0.00905095	-0.00357859	0.000854682	0.00341873	4.94607e-05	0.00538592	-0.00547375	-0.00941156	0.00231222	0.00110536	0.000138234	-0.00392094	0.00281655	-0.00123303	-0.0036904	-0.00693497	-0.00358401	-0.00152964	-0.000441839	0.0015161
29.5	0.102549	0.05553	0.109857	0.0139718	0.0336219	-0.0139605	0.0280205	0.000137872	-0.00706443	0.0173397	-0.0111819	-0.0031264	0.0331616	-0.00744189	-0.00281862	-0.000561458	0.00517472	0.000720903	0.0043768	-0.00545865	-0.00780641	0.00367445	0.00133066	-2.89833e-05	-0.00376575	0.00294517	-0.000753403	-0.00377869	-0.00766588	-0.00362851	-0.00166298	-0.000856987	0.00163904
29.8333	0.100746	0.0532357	0.111711	0.00962076	0.0320686	-0.0161655	0.0259624	0.000706671	-0.00669537	0.0185672	-0.00977705	-0.00231391	0.0326704	-0.0063321	-0.00188341	-0.00172247	0.00656498	0.00133202	0.00329737	-0.00541653	-0.00627313	0.00467952	0.00122288	-0.00034405	-0.00383895	0.00301946	-0.000558828	-0.00361629	-0.0082493	-0.00337813	-0.00182862	-0.00136786	0.00158539
30.1667	0.099519	0.0512085	0.113474	0.00573875	0.0311121	-0.0178127	0.023553	0.00118217	-0.00666681	0.0192489	-0.00813552	-0.00199412	0.0320882	-0.00564941	-0.000786687	-0.00247361	0.00753202	0.00185536	0.00227254	-0.00531113	-0.00489962	0.00531558	0.000922742	-0.000688395	-0.00399453	0.00312089	-0.000615394	-0.00317678	-0.00848994	-0.00284774	-0.001883	-0.00185404	0.00137754
30.5	0.0991814	0.0495027	0.115123	0.00233305	0.0302581	-0.0190029	0.0210106	0.0015954	-0.00669438	0.0193951	-0.00635589	-0.0021051	0.0315728	-0.00524953	0.000456234	-0.0026824	0.0080574	0.00228752	0.00142054	-0.00509883	-0.00375215	0.00557907	0.000591193	-0.000917358	-0.00410289	0.00329749	-0.000836475	-0.00246288	-0.00819602	-0.002081	-0.00167758	-0.002192	0.00105482
30.8333	0.0999081	0.0481357	0.116623	-0.000583315	0.0291105	-0.0197995	0.0185475	0.00198222	-0.00650833	0.0190395	-0.00454133	-0.00257619	0.0312358	-0.00500684	0.00181459	-0.00225648	0.00813432	0.00262766	0.000819664	-0.0047603	-0.0028732	0.00547908	0.000357283	-0.000918569	-0.00405138	0.00357212	-0.0011313	-0.00149912	-0.00725203	-0.00111935	-0.00111723	-0.00228807	0.000674227
31.1667	0.101324	0.0469782	0.117887	-0.00297448	0.0276662	-0.0201172	0.0163526	0.00239802	-0.00589736	0.0183103	-0.00281346	-0.00330189	0.0310042	-0.00487031	0.00319581	-0.00126393	0.00780259	0.00288528	0.000388534	-0.00437339	-0.00220982	0.00507542	0.000222542	-0.000708831	-0.00379516	0.00386701	-0.00139248	-0.000397353	-0.0058477	4.66666e-06	-0.00032031	-0.00216807	0.000363415
31.5	0.102915	0.0458646	0.118815	-0.00479887	0.0260203	-0.0198335	0.014609	0.00290303	-0.00466479	0.0173589	-0.00129854	-0.004168	0.0307589	-0.00480758	0.00449188	0.000187066	0.00711368	0.00307248	5.85721e-06	-0.00404023	-0.00168525	0.0044406	0.00015662	-0.000337238	-0.00330635	0.00407922	-0.00150853	0.000708699	-0.00424905	0.00126076	0.000541408	-0.00188769	0.000267705
31.8333	0.104235	0.0446462	0.119301	-0.00604598	0.0242467	-0.0188859	0.0134632	0.00354942	-0.00268913	0.0163282	-9.95615e-05	-0.00505307	0.030386	-0.00477238	0.00560145	0.00196181	0.00614863	0.00321085	-0.000414174	-0.00382368	-0.0012281	0.00365862	0.000141675	0.000139723	-0.00258856	0.00412853	-0.00139383	0.00170134	-0.00269715	0.00260381	0.00129769	-0.00150227	0.00050473
32.1667	0.105098	0.043243	0.119219	-0.00682953	0.0223348	-0.0174515	0.012914	0.004357	-0.00014951	0.0153251	0.000773528	-0.0058067	0.0297933	-0.00466273	0.00644995	0.00381965	0.00510682	0.0033601	-0.000815419	-0.00362959	-0.000788617	0.00285947	0.000209891	0.000635998	-0.00177137	0.00402554	-0.00106645	0.00252691	-0.00133324	0.00392954	0.00178436	-0.00106576	0.00108138
32.5	0.105388	0.0415924	0.118434	-0.00729432	0.0202528	-0.0157673	0.0129237	0.00533749	0.00269975	0.0144476	0.00133403	-0.00627126	0.0288935	-0.00436275	0.00696947	0.00549344	0.00421721	0.00358943	-0.00110625	-0.00332451	-0.000322461	0.00218469	0.000405959	0.00105814	-0.00101587	0.00380354	-0.000570397	0.00314773	-0.000273589	0.00511883	0.0018388	-0.000631769	0.00197686
32.8333	0.105025	0.0396988	0.116894	-0.00760789	0.0179424	-0.0140614	0.0134035	0.00647132	0.00559834	0.0137576	0.00161037	-0.0063145	0.0276072	-0.00380744	0.00709622	0.00675542	0.00365684	0.00394017	-0.00121152	-0.00280839	0.000196727	0.0017345	0.000758342	0.00133897	-0.000450505	0.00348662	5.04272e-05	0.00352988	0.00040187	0.00609153	0.00137327	-0.000248927	0.00313889
33.1667	0.104094	0.0378354	0.114852	-0.0080289	0.0152384	-0.0125251	0.014062	0.00761367	0.00826188	0.0131719	0.00169144	-0.0059058	0.0258847	-0.00313523	0.0067827	0.0075354	0.00339507	0.00434216	-0.00112198	-0.00211464	0.000723322	0.00144395	0.00123059	0.00151639	-7.32052e-05	0.00306206	0.000752449	0.0036544	0.00075858	0.00692321	0.000599603	5.40057e-05	0.00438927
33.5	0.102717	0.0363422	0.112641	-0.00883872	0.0119492	-0.0113411	0.0145571	0.00858839	0.0104	0.012571	0.00168127	-0.00503995	0.0236837	-0.00253546	0.00598555	0.00780253	0.00334936	0.00469734	-0.000844894	-0.00131003	0.00119371	0.0012068	0.00177001	0.00165454	0.000150727	0.00250791	0.00149218	0.00350606	0.00089833	0.00772837	-0.000195431	0.000253242	0.00551831
33.8333	0.101024	0.0354844	0.110533	-0.0102714	0.00797497	-0.0106429	0.0146056	0.0092378	0.0117556	0.0118573	0.00168699	-0.00375278	0.0210174	-0.00215607	0.00472296	0.00754062	0.00343212	0.00493173	-0.000407962	-0.000484199	0.00155637	0.000941768	0.00231535	0.00179764	0.000266626	0.00182566	0.00219853	0.00308749	0.000920799	0.00857855	-0.000746223	0.000342135	0.00634086
34.1667	0.0991585	0.0352267	0.108569	-0.0123713	0.00358395	-0.0103685	0.01416	0.00947798	0.0122048	0.0110202	0.00182833	-0.0022444	0.0181194	-0.00197958	0.00325957	0.00679195	0.0035357	0.00506774	7.92097e-05	0.000181773	0.00180826	0.000667442	0.00277102	0.0019101	0.000362363	0.00111057	0.00268997	0.0024727	0.000917227	0.00937329	-0.000871717	0.000382599	0.0067699
34.5	0.0972673	0.0354586	0.10673	-0.0151356	-0.000863685	-0.0104068	0.0132318	0.00924348	0.0116569	0.0100708	0.00222814	-0.000755995	0.0152784	-0.00194712	0.00192158	0.00561342	0.00354741	0.00515185	0.00048655	0.000483955	0.00195843	0.000427358	0.00303286	0.00193635	0.000536441	0.000481319	0.00275741	0.00175355	0.000976744	0.00996915	-0.000411996	0.000453689	0.00674297
34.8333	0.0954531	0.0360132	0.104953	-0.0185103	-0.00505814	-0.0106591	0.0118685	0.00852185	0.0100929	0.00902424	0.00300371	0.000515066	0.0127398	-0.00201226	0.000956453	0.00408946	0.00338852	0.00521367	0.000706755	0.000274168	0.00200669	0.00024552	0.00301481	0.00184096	0.000862716	4.74672e-05	0.00224181	0.00102857	0.00114417	0.0102417	0.000716177	0.000617104	0.00624997
35.1667	0.0936374	0.0364969	0.102997	-0.0222377	-0.00889108	-0.0110756	0.0102616	0.00751273	0.00778018	0.00791075	0.00425006	0.0015466	0.0105741	-0.0021783	0.000296472	0.0024146	0.00311608	0.00521538	0.000723595	-0.000372744	0.00191595	6.77871e-05	0.00270326	0.00166889	0.00131644	-0.00011793	0.00118459	0.000422997	0.00128709	0.0101422	0.00228931	0.000865113	0.00549031
35.5	0.0916965	0.0364597	0.100577	-0.026009	-0.0123046	-0.0116186	0.0086387	0.0064688	0.00505783	0.00676456	0.00605661	0.00236022	0.00880823	-0.00246098	-0.000204839	0.000810907	0.0028211	0.00510229	0.000543608	-0.00132618	0.00163986	-0.000179518	0.0021027	0.00148523	0.00184822	4.90561e-05	-0.00032274	6.87611e-05	0.00122878	0.00964096	0.00400723	0.00117263	0.00471579
35.8333	0.0895957	0.0355902	0.0975152	-0.0295296	-0.0152279	-0.0122401	0.00718616	0.00560142	0.00225831	0.00562157	0.00846522	0.00296855	0.00744635	-0.00288671	-0.000660026	-0.000518812	0.00257988	0.00481426	0.000145826	-0.00246137	0.00113615	-0.000558707	0.00121506	0.00132715	0.00241018	0.000551022	-0.0021654	4.73125e-05	0.000816508	0.00873483	0.00558154	0.00150152	0.00412539
36.1667	0.087657	0.0341316	0.094059	-0.032562	-0.0175389	-0.0128515	0.00592526	0.00495678	-0.000312386	0.00452462	0.0113273	0.00334822	0.00640188	-0.0035246	-0.00104591	-0.00144873	0.00240988	0.00426942	-0.000600764	-0.00367681	0.000378783	-0.00108664	3.20336e-05	0.00112023	0.00296049	0.00114523	-0.00413555	0.000238214	-6.43272e-06	0.00752657	0.00677099	0.00176147	0.00370693
36.5	0.086291	0.0324661	0.0905632	-0.0348827	-0.0191028	-0.013354	0.00483603	0.00453977	-0.00235487	0.00351824	0.0144466	0.00346688	0.00556549	-0.00445441	-0.00130537	-0.00187228	0.00231387	0.00338043	-0.00185468	-0.00487683	-0.000654226	-0.0017688	-0.00145724	0.000762119	0.00345883	0.00152761	-0.00600207	0.000470556	-0.00127275	0.00614545	0.00734609	0.00184913	0.00339539
36.8333	0.0858132	0.0309803	0.0873724	-0.0363276	-0.019784	-0.0136821	0.00389459	0.00432829	-0.00366426	0.00262583	0.0175763	0.00329997	0.0048624	-0.00571484	-0.00139464	-0.00174279	0.00227771	0.00208112	-0.00370663	-0.00596561	-0.00196703	-0.00259539	-0.00323544	0.00018155	0.00385465	0.00146675	-0.00756059	0.000601961	-0.00296653	0.00469486	0.00714941	0.00168356	0.00313355
37.1667	0.0861574	0.0300799	0.0847903	-0.0369696	-0.0194452	-0.013904	0.00306125	0.00419218	-0.00441362	0.00178611	0.0202675	0.00285423	0.00435611	-0.00718022	-0.0013234	-0.00125329	0.00221966	0.000389964	-0.00597611	-0.00684672	-0.00349246	-0.00349532	-0.00517252	-0.000568552	0.00405641	0.00102194	-0.00871367	0.000604174	-0.00487737	0.00317467	0.0063116	0.00127353	0.0028952
37.5	0.0871619	0.0301751	0.0831106	-0.0369408	-0.0179487	-0.0141213	0.0022924	0.0039743	-0.00487053	0.000916661	0.0220205	0.0021442	0.00414465	-0.0086838	-0.00111466	-0.00065668	0.00204109	-0.00165342	-0.00841478	-0.00742362	-0.00514554	-0.00438223	-0.00711023	-0.0014042	0.00396232	0.000325136	-0.00939063	0.000477473	-0.00674622	0.00155887	0.00503537	0.000650243	0.00266188
37.8333	0.0886808	0.0316238	0.0825827	-0.0363789	-0.0152132	-0.014416	0.00156704	0.00355435	-0.0052629	-5.41355e-05	0.0224418	0.00120888	0.00430354	-0.0100588	-0.000829023	-0.000165875	0.00166815	-0.00398888	-0.0107627	-0.00765192	-0.00683966	-0.00518534	-0.00889463	-0.00222881	0.00351468	-0.000467625	-0.00955795	0.00023237	-0.00833704	-0.000139644	0.0035367	-0.000141585	0.00242123
38.1667	0.0906323	0.0345743	0.08328	-0.0354438	-0.0113847	-0.0147917	0.000954682	0.00295955	-0.00565996	-0.00115467	0.0215622	0.000185085	0.0048182	-0.0111386	-0.000677387	0.000166326	0.00112612	-0.00647423	-0.0127136	-0.00769603	-0.0084817	-0.00589629	-0.0103889	-0.00289532	0.00283219	-0.00110392	-0.00933083	-7.96797e-05	-0.00950565	-0.00175232	0.00208474	-0.00100315	0.0021853
38.5	0.0929502	0.039122	0.0852319	-0.0343005	-0.00666573	-0.0152323	0.000547436	0.00225395	-0.00609128	-0.0024025	0.0195187	-0.00076591	0.00565152	-0.0117562	-0.000908241	0.000327145	0.000465106	-0.00894677	-0.0139496	-0.00777257	-0.00997689	-0.00652233	-0.0114604	-0.00324407	0.00207764	-0.00130723	-0.00886162	-0.000396986	-0.0101309	-0.00307169	0.000961945	-0.00182211	0.00197219
38.8333	0.0956215	0.0451961	0.0884588	-0.0330863	-0.00129694	-0.0157059	0.000433302	0.00151976	-0.00659115	-0.00377567	0.0164845	-0.00151275	0.00674955	-0.0117736	-0.00168151	0.000324748	-0.000251838	-0.0112352	-0.0142532	-0.00804623	-0.0112432	-0.00704969	-0.0119967	-0.0031596	0.00139495	-0.000873051	-0.0083093	-0.000665596	-0.0101475	-0.00393266	0.000374773	-0.00249127	0.00180446
39.1667	0.0988444	0.0520584	0.0929451	-0.0318257	0.00432845	-0.0161163	0.000683754	0.000911707	-0.00721282	-0.00509397	0.012778	-0.00204376	0.00799094	-0.0111674	-0.00280291	0.00025107	-0.000909677	-0.013134	-0.0138087	-0.00847413	-0.0122498	-0.00738052	-0.0119648	-0.00270331	0.000852498	0.000115119	-0.00785919	-0.000862505	-0.00971457	-0.00433966	0.000225782	-0.00292383	0.0017222
39.5	0.10287	0.0588044	0.0986665	-0.0305151	0.00977911	-0.0163518	0.00136614	0.000602629	-0.00801428	-0.00613765	0.00875421	-0.00237719	0.00923751	-0.00994295	-0.00398959	0.000218991	-0.00138039	-0.014429	-0.0129008	-0.00896148	-0.0129784	-0.00739598	-0.0113519	-0.0019808	0.000499833	0.00150177	-0.00770322	-0.000972448	-0.00904719	-0.00433947	0.000341546	-0.0030381	0.00176995
39.8333	0.107932	0.0646463	0.105561	-0.0291177	0.0146354	-0.0163304	0.00249642	0.000737855	-0.00901639	-0.0067296	0.00475709	-0.00253266	0.0103403	-0.0081545	-0.00497088	0.000335288	-0.00154123	-0.0149428	-0.011797	-0.00941152	-0.0134113	-0.00701841	-0.0101599	-0.00109412	0.000385316	0.00311777	-0.00796235	-0.000977159	-0.00832941	-0.00397471	0.000559385	-0.0027848	0.00198294
40.1667	0.114194	0.0692649	0.113412	-0.0274643	0.0185241	-0.0160911	0.00388502	0.00135262	-0.0100916	-0.00686315	0.00108734	-0.00253532	0.0111071	-0.00605293	-0.0055249	0.000682335	-0.00129059	-0.0146448	-0.0106952	-0.00971958	-0.0135327	-0.00633504	-0.00845092	-0.000131058	0.000552674	0.00473949	-0.00847372	-0.00084637	-0.00762145	-0.00327134	0.00075959	-0.00224411	0.00235926
40.5	0.121804	0.0724579	0.121968	-0.0253524	0.0210836	-0.0157032	0.00529097	0.00245463	-0.0110753	-0.00657428	-0.00196516	-0.00241171	0.011335	-0.0039382	-0.00544194	0.0013364	-0.000532122	-0.0135412	-0.00977578	-0.00977901	-0.013327	-0.0054743	-0.00630174	0.000824143	0.00104447	0.00612971	-0.00900354	-0.000546817	-0.00695253	-0.00225116	0.000833196	-0.00152863	0.00288774
40.8333	0.130857	0.0742524	0.130997	-0.0226021	0.0220725	-0.0152239	0.00650884	0.00399504	-0.011788	-0.00592171	-0.00417311	-0.0021868	0.0109043	-0.00207307	-0.00455999	0.00235519	0.000785811	-0.0116741	-0.00919687	-0.00950627	-0.0127822	-0.00454183	-0.00382084	0.00169303	0.001881	0.00708493	-0.00934233	-6.01909e-05	-0.00632778	-0.000939569	0.000720288	-0.000730129	0.00355038
41.1667	0.141235	0.0755916	0.140353	-0.0191242	0.02173	-0.0146637	0.00747539	0.00569879	-0.0119914	-0.00505524	-0.00555964	-0.00187932	0.0100283	-0.000571561	-0.00290782	0.00372214	0.0025361	-0.00922835	-0.00902606	-0.00891019	-0.0118996	-0.00355206	-0.00124286	0.00242027	0.00299342	0.00753662	-0.00937792	0.00057198	-0.00565609	0.000623544	0.000557135	0.0001428	0.00430203
41.5	0.15277	0.0776478	0.149913	-0.0148522	0.0204153	-0.0140211	0.0081629	0.00723429	-0.0114323	-0.00414741	-0.00621043	-0.00150646	0.00900361	0.000489467	-0.000561896	0.00540212	0.00454695	-0.00642503	-0.00930843	-0.00802271	-0.0106837	-0.00249662	0.00116605	0.0029563	0.0042906	0.00745004	-0.00902249	0.00129321	-0.00482225	0.00239469	0.000529058	0.00110236	0.0050907
41.8333	0.165202	0.0813108	0.159522	-0.00978141	0.0184912	-0.0132828	0.00858044	0.00835097	-0.00994506	-0.00333186	-0.00622723	-0.00105432	0.00813923	0.0010552	0.00235305	0.00732966	0.00662959	-0.00347032	-0.0100258	-0.00688422	-0.00917429	-0.00137535	0.00318609	0.003288	0.00568149	0.00683895	-0.00822612	0.00207996	-0.00374228	0.00431243	0.000799374	0.00216907	0.00589174
42.1667	0.177896	0.0863399	0.168907	-0.00415476	0.0163339	-0.0123873	0.00888405	0.00912242	-0.00771367	-0.00258645	-0.00577592	-0.000384875	0.00779335	0.00115896	0.00551916	0.00931796	0.00852731	-0.000511826	-0.0109069	-0.00556895	-0.00755242	-0.00022094	0.00478294	0.00354788	0.00707527	0.0059113	-0.00709054	0.00304045	-0.00245713	0.00624362	0.00144341	0.00339663	0.00678978
42.5	0.190128	0.0922119	0.177766	0.0017228	0.0143237	-0.0112611	0.00926656	0.00970327	-0.00500967	-0.00185011	-0.00503845	0.000670981	0.00833656	0.000856096	0.00857032	0.0111499	0.00996647	0.00231752	-0.0116173	-0.00415955	-0.00603434	0.00092569	0.00596869	0.00390491	0.00838121	0.00492358	-0.00575541	0.00431586	-0.00103896	0.00803718	0.00251451	0.00484706	0.00789676
42.8333	0.201317	0.0984872	0.18583	0.00751315	0.0127495	-0.00984664	0.00988116	0.0102485	-0.00207174	-0.00102117	-0.00413909	0.0022372	0.010015	0.00023356	0.0111911	0.0126593	0.0107468	0.00489678	-0.0118248	-0.00273681	-0.00479226	0.00202856	0.00679813	0.00450407	0.00954389	0.00410959	-0.00434321	0.00599882	0.000429288	0.00956942	0.00404953	0.00654472	0.00929939
43.1667	0.211462	0.105062	0.192967	0.0127455	0.0115378	-0.00815018	0.0107226	0.0109147	0.000992867	0.000164489	-0.00297143	0.0042572	0.0125769	-0.000495232	0.013269	0.0138847	0.0109614	0.00715307	-0.0112075	-0.00137394	-0.00382206	0.00307139	0.00749704	0.00539461	0.0106492	0.00361234	-0.00290774	0.00798775	0.00182154	0.0108263	0.00601957	0.0083634	0.0109835
43.5	0.220707	0.111917	0.199081	0.0169156	0.0105244	-0.00619394	0.0117458	0.0118585	0.00410976	0.00201156	-0.00137142	0.00662927	0.0156461	-0.00108526	0.0147422	0.0149151	0.0107769	0.00902552	-0.00944566	-0.00014227	-0.00307559	0.00404281	0.00833393	0.00660179	0.0118185	0.00355215	-0.00148564	0.0101325	0.00300094	0.0118212	0.00837925	0.0101393	0.0129097
43.8333	0.229164	0.119084	0.204152	0.0196237	0.00956287	-0.00401479	0.0129163	0.0131739	0.00718879	0.00475577	0.000770222	0.00922702	0.01887	-0.0013026	0.0156208	0.0158323	0.0103523	0.010461	-0.00635745	0.000919324	-0.00249848	0.00493985	0.0095062	0.00811616	0.0131343	0.00401584	-0.000102189	0.0122757	0.00387708	0.0125791	0.0110598	0.0117296	0.01501
44.1667	0.236823	0.126813	0.20848	0.020886	0.00857902	-0.00170813	0.01424	0.0147024	0.0100769	0.00835681	0.00334365	0.0118255	0.0219903	-0.00095783	0.0162037	0.0166864	0.00981671	0.0114371	-0.0023125	0.00190177	-0.00201153	0.00579303	0.0109268	0.00978935	0.0145241	0.00495638	0.00126281	0.014231	0.00454527	0.013172	0.0138989	0.013076	0.0171015
44.5	0.243644	0.135405	0.212445	0.0208229	0.00751655	0.00061602	0.0157334	0.0162224	0.0126053	0.0127054	0.00618424	0.0141752	0.0247723	0.00012738	0.0168615	0.01752	0.00929169	0.0119394	0.00218172	0.00292845	-0.00152933	0.00664123	0.0124375	0.0114383	0.0158769	0.0062932	0.0026409	0.0158046	0.00514722	0.0136835	0.0167106	0.0141414	0.0189726
44.8333	0.249604	0.145054	0.216282	0.0196074	0.00639439	0.00288534	0.0174148	0.0175707	0.0146616	0.0176364	0.0091567	0.0161148	0.0270565	0.00205909	0.0179161	0.0183647	0.00889865	0.0119818	0.00666577	0.0040995	-0.000968376	0.007515	0.0139033	0.0129278	0.0171266	0.0079573	0.00406705	0.0168619	0.00582614	0.0142	0.0193471	0.0149085	0.0204526
45.1667	0.254752	0.155533	0.219663	0.0176233	0.00553225	0.00517844	0.0193099	0.0188161	0.0163598	0.0227617	0.0122431	0.0178366	0.028984	0.00465435	0.0194942	0.0192093	0.00875846	0.0116927	0.0108722	0.00542219	-0.000252732	0.0084115	0.0152815	0.0143149	0.0183876	0.00992567	0.00558983	0.0175042	0.00673113	0.014818	0.0218118	0.0154385	0.0215337
45.5	0.259154	0.166508	0.222116	0.015307	0.00532509	0.00761165	0.0214468	0.0200857	0.01787	0.0276373	0.015455	0.0196212	0.0307711	0.00765794	0.0216735	0.0200314	0.00899184	0.011229	0.0145816	0.00688051	0.00069164	0.00931957	0.0165526	0.0157042	0.0198197	0.0121868	0.00726124	0.0178915	0.00801275	0.0156365	0.0241458	0.0158127	0.0222489
45.8333	0.263052	0.177587	0.223461	0.013036	0.00611816	0.0103192	0.0238539	0.021494	0.019409	0.0318733	0.0188044	0.0217455	0.0326125	0.0108165	0.0244657	0.0208201	0.00970255	0.0107408	0.0176469	0.00848154	0.00189871	0.0102604	0.0177412	0.017186	0.0215634	0.0147219	0.00912362	0.018179	0.0097482	0.016742	0.0263816	0.0161383	0.0226533
46.1667	0.267384	0.188138	0.224695	0.0109527	0.00805811	0.0135065	0.0265629	0.023106	0.0213785	0.0352972	0.0223066	0.0244714	0.0346158	0.0138839	0.0276184	0.0216086	0.0109264	0.0103512	0.0202094	0.0103245	0.00324218	0.011385	0.0190484	0.0187911	0.0236844	0.0174825	0.0111809	0.0185009	0.0117211	0.0181698	0.0285162	0.0166269	0.0228905
46.5	0.273259	0.197471	0.227108	0.00914102	0.0112419	0.0173972	0.0296065	0.0249743	0.0242269	0.0377906	0.0259773	0.0280573	0.0368674	0.0166158	0.0308132	0.0224411	0.0126823	0.0101765	0.022483	0.0125316	0.00455568	0.0128766	0.0207196	0.0205357	0.0262294	0.0204129	0.0134274	0.0189862	0.0136416	0.0199424	0.0305382	0.0175162	0.0231262
46.8333	0.281304	0.204743	0.231584	0.00769865	0.0156822	0.0221159	0.0329783	0.0271367	0.0282713	0.0393024	0.0297945	0.0326528	0.0393929	0.0188267	0.0337705	0.0233541	0.0149421	0.0103205	0.0246454	0.0152058	0.00569594	0.0148681	0.0229513	0.0224227	0.0292025	0.0234385	0.0158389	0.0197356	0.0152806	0.0220562	0.0324316	0.0189872	0.0235085
47.1667	0.290206	0.2085	0.237395	0.0067801	0.0210548	0.0273928	0.0365179	0.0295727	0.0333042	0.0400498	0.0335843	0.0379736	0.0419775	0.0205649	0.0363654	0.0243522	0.0174904	0.0108371	0.0267299	0.0183723	0.00661211	0.01729	0.025744	0.0244021	0.0324384	0.0264086	0.0183168	0.0207349	0.0166517	0.0244034	0.0341644	0.0209952	0.0241148
47.5	0.298166	0.207138	0.243405	0.00655401	0.0269514	0.0328595	0.040026	0.0322473	0.0389874	0.0403171	0.0371351	0.0436266	0.0443458	0.0219376	0.038512	0.0254325	0.0200647	0.0117679	0.0287337	0.0220369	0.00727645	0.0200224	0.0290495	0.0264104	0.0357291	0.0291534	0.0207441	0.0219419	0.0178294	0.0268498	0.0357005	0.0234387	0.0250047
47.8333	0.303373	0.199478	0.248204	0.00713406	0.032939	0.0381436	0.0433273	0.0351245	0.0449646	0.0403849	0.0402534	0.0492005	0.0462339	0.0230454	0.0401269	0.0266019	0.0224006	0.0131129	0.0306745	0.0261593	0.00768903	0.0229227	0.0327659	0.0283779	0.0388773	0.0315532	0.0230227	0.0232991	0.0188981	0.0292632	0.0370213	0.0261849	0.0262179
48.1667	0.303961	0.186065	0.249273	0.00841418	0.0384872	0.0428564	0.0463414	0.0381645	0.0508073	0.0405178	0.042818	0.05421	0.0474225	0.0239647	0.0411372	0.0279084	0.0242256	0.0147064	0.0326519	0.0305146	0.0079613	0.025757	0.036577	0.0302095	0.0417286	0.0336886	0.0251313	0.0246907	0.0199834	0.0315184	0.0381781	0.0289744	0.0277148
48.5	0.298052	0.167871	0.243814	0.0102334	0.043041	0.0466054	0.0490121	0.0413268	0.0560693	0.0409767	0.0447259	0.0581513	0.0477035	0.0247652	0.0414727	0.0294098	0.0252649	0.0163411	0.034786	0.0348317	0.00823251	0.0282689	0.0401129	0.0318037	0.0441388	0.0356901	0.0270675	0.0259856	0.021221	0.0334918	0.0392399	0.0315161	0.0294358
48.8333	0.284241	0.145999	0.229704	0.0124601	0.046183	0.0491231	0.0513358	0.0445518	0.0603958	0.0419738	0.0459213	0.0606731	0.0469564	0.0255357	0.0411085	0.0311545	0.0253316	0.0178499	0.0371796	0.0389113	0.00860845	0.0302716	0.0430732	0.0331158	0.0460185	0.0377021	0.0288748	0.0271178	0.0227497	0.0351246	0.0402911	0.0335872	0.0313346
49.1667	0.26303	0.122074	0.207508	0.0150801	0.0480452	0.0506413	0.0535217	0.0477027	0.0637974	0.0435265	0.0465364	0.0620337	0.0454112	0.0264404	0.0402	0.0331521	0.0245893	0.0192262	0.0398664	0.04284	0.00906083	0.0318572	0.0454348	0.034329	0.0474946	0.0399249	0.0307799	0.0282784	0.0247196	0.0366164	0.041479	0.035237	0.033418
49.5	0.235395	0.0978519	0.178467	0.0181088	0.0488972	0.0515174	0.0558318	0.0506242	0.0663763	0.0456037	0.0467506	0.0626436	0.0433852	0.0276622	0.0389479	0.0354023	0.0232891	0.0205036	0.0428628	0.046776	0.0095279	0.0331878	0.047244	0.0356835	0.0487488	0.0425725	0.033055	0.0297231	0.0272838	0.0382315	0.0429664	0.0365828	0.0357062
49.8333	0.202398	0.074778	0.143874	0.021551	0.0490638	0.0521474	0.0584936	0.0532438	0.0682954	0.0481843	0.0467912	0.0629532	0.0411633	0.0293366	0.037566	0.0379301	0.0217348	0.0217693	0.046221	0.0508928	0.00998282	0.0344616	0.048667	0.0374361	0.0500313	0.0458648	0.0359707	0.031709	0.0305774	0.0402265	0.0449219	0.0377765	0.0382619
50.1667	0.16544	0.0530551	0.105247	0.0253697	0.0490917	0.0530849	0.0615964	0.055823	0.0699618	0.0512866	0.0470775	0.0635708	0.0388991	0.0314078	0.0363211	0.0408605	0.0204411	0.0233235	0.0501361	0.0554255	0.0105386	0.0360228	0.0503502	0.0399108	0.051868	0.0500451	0.0397893	0.0344974	0.0346641	0.0428281	0.047538	0.0391074	0.0413196
50.5	0.126011	0.032575	0.0641526	0.0295175	0.0495831	0.0549224	0.0651948	0.0587063	0.0718436	0.0549391	0.0480768	0.0651444	0.0367134	0.0337725	0.0354928	0.0443433	0.0199751	0.0255198	0.0548391	0.0606246	0.0113432	0.0382518	0.0530602	0.0434484	0.0548536	0.0553624	0.0447713	0.0383512	0.0395894	0.0462551	0.051013	0.0408994	0.0451568
50.8333	0.0854696	0.0130334	0.0221329	0.0339707	0.051034	0.0581947	0.0693613	0.0621981	0.0743891	0.0591358	0.050146	0.068187	0.0347361	0.0363725	0.0353403	0.0485697	0.0208927	0.0287161	0.0605956	0.0667659	0.0125353	0.0415141	0.0574699	0.0483329	0.0595121	0.0620547	0.051164	0.0434933	0.0454123	0.0507257	0.0555183	0.0434796	0.05004
51.1667	0.0446691	-0.00665957	-0.0193899	0.0388013	0.053515	0.0632046	0.0742389	0.0664419	0.0779683	0.0637335	0.0532005	0.0726718	0.0331337	0.0393308	0.0360396	0.053895	0.0237044	0.0332886	0.0678093	0.0742256	0.0142162	0.0461149	0.0638783	0.0546217	0.0660831	0.0703159	0.0591628	0.049988	0.0522454	0.0564548	0.0611183	0.0471885	0.0561937
51.5	0.00433488	-0.0277899	-0.0590226	0.0441051	0.0569907	0.0701971	0.0799883	0.0715408	0.0829315	0.0685547	0.0570452	0.0784368	0.0320815	0.0428155	0.0377457	0.0607157	0.0289095	0.0396174	0.0769185	0.0834054	0.0164779	0.0523442	0.0724909	0.0623154	0.0747354	0.0803288	0.0689501	0.0578598	0.0602145	0.0636562	0.0678502	0.0523697	0.0638315
51.8333	-0.0351501	-0.0516499	-0.0958974	0.0499723	0.0614281	0.0792582	0.0867014	0.0775153	0.0894926	0.0734138	0.0613962	0.0852234	0.0317651	0.0470169	0.040556	0.0694082	0.0368655	0.0480293	0.0883098	0.094662	0.0194021	0.0603986	0.0834216	0.0714223	0.085569	0.0922633	0.0806723	0.0671208	0.0694662	0.0724943	0.0757857	0.0593021	0.0731004
52.1667	-0.074774	-0.0795573	-0.131246	0.0564709	0.0668054	0.0898386	0.0941949	0.0840562	0.0973201	0.0780924	0.0656123	0.0923849	0.0324098	0.0522137	0.0443363	0.0802692	0.0473635	0.0586358	0.102162	0.108173	0.0230287	0.0701	0.0964182	0.0819824	0.09841	0.106238	0.0943326	0.0777341	0.0802304	0.0829344	0.0851339	0.0680049	0.0838808
52.5	-0.115867	-0.112836	-0.166828	0.063663	0.0731033	0.10123	0.102217	0.0907715	0.105946	0.082364	0.0689635	0.0991776	0.034251	0.058707	0.0488945	0.0935751	0.0600528	0.0714949	0.118603	0.124072	0.0273874	0.0811766	0.111137	0.0940438	0.113016	0.122359	0.109898	0.0896501	0.0927577	0.0948921	0.0961381	0.0784324	0.0959861
52.8333	-0.159232	-0.15222	-0.204023	0.0714767	0.080181	0.112711	0.110465	0.0973081	0.114881	0.0860404	0.0708208	0.104924	0.0374586	0.0667233	0.0540701	0.109548	0.0745887	0.0866225	0.137746	0.142414	0.0324793	0.093418	0.127351	0.107685	0.12921	0.14073	0.127363	0.102861	0.107234	0.108312	0.109026	0.0905651	0.109288
53.1667	-0.203556	-0.196082	-0.242717	0.0793022	0.0874096	0.123513	0.118436	0.103469	0.12355	0.089087	0.0709594	0.109208	0.0419408	0.0761912	0.0598278	0.128188	0.0906493	0.103868	0.159645	0.162947	0.0381909	0.106859	0.145299	0.123107	0.147082	0.161437	0.146829	0.117524	0.123588	0.123256	0.123965	0.10449	0.123891
53.5	-0.246998	-0.242205	-0.282416	0.0863954	0.0940389	0.132854	0.125577	0.109094	0.131356	0.0915072	0.0692559	0.111682	0.0475404	0.0869648	0.0661637	0.149442	0.107919	0.12304	0.184343	0.185341	0.0443799	0.121594	0.165338	0.140542	0.166787	0.184566	0.168425	0.133838	0.141682	0.139814	0.141106	0.120319	0.139959
53.8333	-0.287726	-0.288224	-0.322218	0.0920712	0.0993701	0.140016	0.131332	0.113998	0.137678	0.0932949	0.0657001	0.112072	0.0541051	0.0989176	0.0731248	0.173215	0.126191	0.144007	0.211844	0.20939	0.0509234	0.137777	0.187814	0.160238	0.188461	0.210187	0.192252	0.152049	0.161415	0.158146	0.160591	0.138189	0.157727
54.1667	-0.323952	-0.331181	-0.359571	0.0958808	0.102911	0.144545	0.135138	0.117884	0.141812	0.0944047	0.0607357	0.11041	0.0615014	0.112001	0.0809622	0.199253	0.145702	0.166882	0.242011	0.235382	0.0577747	0.155788	0.213041	0.182498	0.212168	0.238316	0.218318	0.172594	0.182817	0.178688	0.182528	0.158328	0.177731
54.5	-0.353897	-0.367971	-0.391511	0.097434	0.104221	0.146049	0.136433	0.120428	0.143026	0.0947813	0.0549197	0.106804	0.0696007	0.126184	0.0899777	0.227262	0.166795	0.191842	0.274669	0.26373	0.0649065	0.176063	0.241321	0.207645	0.237956	0.268952	0.246601	0.195956	0.205954	0.201945	0.207016	0.180987	0.200579
54.8333	-0.376174	-0.395964	-0.415637	0.0964239	0.102976	0.144268	0.13477	0.121373	0.140718	0.0944234	0.0488502	0.101427	0.0784238	0.141496	0.100489	0.256984	0.189784	0.219043	0.309665	0.294804	0.072328	0.198921	0.272839	0.235912	0.265833	0.302113	0.277103	0.222526	0.230944	0.228379	0.234185	0.206368	0.226787
55.1667	-0.390954	-0.414428	-0.431791	0.0928749	0.099322	0.139454	0.130183	0.12073	0.134788	0.0935449	0.0432892	0.0947065	0.0885893	0.158192	0.112878	0.28832	0.21484	0.248562	0.346924	0.328807	0.0801959	0.224218	0.307298	0.26719	0.29567	0.337874	0.309901	0.252327	0.258114	0.258284	0.264296	0.234468	0.2565
55.5	-0.398801	-0.423105	-0.440373	0.0868942	0.0935206	0.131985	0.122823	0.118577	0.125259	0.0924133	0.0390398	0.0871337	0.100865	0.176587	0.127543	0.321209	0.242105	0.280459	0.386393	0.365897	0.0887036	0.25169	0.344284	0.301282	0.3273	0.376328	0.345094	0.285287	0.287845	0.291914	0.297639	0.265234	0.289768
55.8333	-0.400314	-0.422084	-0.441868	0.0787434	0.0859391	0.1223	0.112984	0.115051	0.112431	0.0913174	0.0367638	0.0792497	0.115981	0.196985	0.144852	0.355558	0.271619	0.314771	0.427861	0.405969	0.0980039	0.280865	0.383362	0.337901	0.360528	0.417444	0.382661	0.321245	0.320411	0.329336	0.334401	0.298464	0.326505
56.1667	-0.396244	-0.412839	-0.437084	0.0693003	0.0773647	0.111064	0.101525	0.110532	0.0976982	0.0906286	0.0365586	0.0717913	0.134512	0.219666	0.165061	0.391163	0.303026	0.351443	0.470493	0.447844	0.108088	0.310433	0.424028	0.376392	0.395029	0.460699	0.422109	0.359683	0.355656	0.369882	0.374354	0.33335	0.366068
56.5	-0.387381	-0.397188	-0.426909	0.0595967	0.06869	0.0990002	0.0894432	0.105458	0.0827296	0.0907397	0.0383804	0.0655438	0.156997	0.244898	0.188397	0.427788	0.33587	0.390396	0.513298	0.49008	0.118906	0.338876	0.465764	0.416005	0.430451	0.505447	0.462823	0.399993	0.393315	0.412699	0.417162	0.368936	0.407674
56.8333	-0.374515	-0.376839	-0.412284	0.0506481	0.0608402	0.0868105	0.0777049	0.100299	0.0691589	0.09202	0.0421773	0.0612428	0.18389	0.272951	0.21502	0.464981	0.369588	0.431408	0.554862	0.530951	0.130345	0.364644	0.507801	0.455712	0.466228	0.550764	0.503902	0.441464	0.432804	0.456746	0.462287	0.404085	0.450389
57.1667	-0.35845	-0.353039	-0.394356	0.0434037	0.0548721	0.0751167	0.0671391	0.0956496	0.0584795	0.0947471	0.047866	0.0594234	0.215322	0.304086	0.244836	0.501423	0.403183	0.473679	0.592075	0.567606	0.142042	0.386071	0.548394	0.493347	0.500952	0.594619	0.543279	0.482978	0.472235	0.500228	0.508359	0.436936	0.492663
57.5	-0.339993	-0.326926	-0.374325	0.0387962	0.0518754	0.0645202	0.0585408	0.0921361	0.0521497	0.0991756	0.0553551	0.0605703	0.25134	0.338568	0.277682	0.535578	0.43555	0.516265	0.621405	0.596913	0.153571	0.401462	0.585549	0.526464	0.533003	0.634699	0.5786	0.523319	0.5094	0.541161	0.553803	0.46545	0.532795
57.8333	-0.319906	-0.299552	-0.353274	0.037618	0.05273	0.055756	0.0527213	0.090415	0.0513698	0.105586	0.064671	0.0651244	0.291876	0.376491	0.313362	0.565734	0.465568	0.557957	0.639366	0.615719	0.164385	0.409252	0.617018	0.552472	0.560465	0.668306	0.607286	0.560939	0.54184	0.577383	0.596714	0.487541	0.568967
58.1667	-0.298777	-0.271644	-0.331823	0.0401002	0.0574774	0.0500936	0.0505552	0.0912663	0.056308	0.114365	0.0763124	0.0733507	0.336391	0.417296	0.351531	0.589468	0.492061	0.596484	0.642653	0.620785	0.173452	0.40839	0.639523	0.568215	0.580238	0.691176	0.625859	0.592987	0.566094	0.606006	0.633866	0.500945	0.598893
58.5	-0.27715	-0.243849	-0.310477	0.0463335	0.0659491	0.048936	0.0529332	0.0955005	0.0668749	0.125924	0.0908956	0.0854699	0.384233	0.460257	0.391806	0.604182	0.513838	0.629312	0.628011	0.608851	0.179622	0.397958	0.649532	0.570397	0.588926	0.698658	0.630619	0.616283	0.578454	0.623966	0.661706	0.503353	0.620171
58.8333	-0.255666	-0.217055	-0.289739	0.0564797	0.0780233	0.0535408	0.0606074	0.103751	0.0828038	0.140649	0.10899	0.101704	0.43452	0.50433	0.43351	0.607392	0.529644	0.653777	0.593078	0.577378	0.181798	0.377295	0.643815	0.556238	0.583424	0.686687	0.618334	0.627677	0.575552	0.628336	0.676755	0.492765	0.630451
59.1667	-0.235355	-0.193136	-0.270111	0.0709847	0.0937641	0.0645843	0.0737765	0.115944	0.103121	0.158828	0.130975	0.122279	0.485468	0.547206	0.474769	0.597079	0.537982	0.66669	0.539071	0.526712	0.179108	0.346775	0.620361	0.525027	0.561783	0.653546	0.587653	0.624131	0.555392	0.616756	0.675842	0.468418	0.627583
59.5	-0.217343	-0.174207	-0.252092	0.0903656	0.113282	0.0825971	0.0925008	0.131827	0.126675	0.180721	0.157184	0.147422	0.535066	0.586259	0.513413	0.571338	0.537288	0.664735	0.468103	0.457919	0.170737	0.307034	0.577462	0.476575	0.522346	0.598105	0.537696	0.602635	0.516319	0.587004	0.655872	0.429859	0.609469
59.8333	-0.202488	-0.161967	-0.23619	0.115195	0.136741	0.107954	0.116739	0.151118	0.152564	0.2065	0.1878	0.177268	0.580813	0.618823	0.54711	0.528941	0.526305	0.645085	0.383033	0.372989	0.156115	0.259075	0.51442	0.411555	0.464407	0.520455	0.468642	0.561062	0.45771	0.537799	0.614699	0.377327	0.574706
60.1667	-0.190561	-0.156443	-0.222932	0.146272	0.164524	0.140404	0.146044	0.173406	0.180887	0.235989	0.222405	0.211592	0.618259	0.64208	0.572883	0.471371	0.504996	0.60688	0.289705	0.277616	0.135661	0.205396	0.434574	0.334101	0.391076	0.425567	0.384909	0.500824	0.383065	0.47161	0.553968	0.313842	0.524673
60.5	-0.181066	-0.157243	-0.212853	0.18445	0.197067	0.17954	0.179868	0.198251	0.21199	0.268923	0.260433	0.250072	0.642465	0.653171	0.587592	0.400784	0.473627	0.549751	0.194711	0.17842	0.110041	0.148864	0.342272	0.249211	0.306411	0.319635	0.291978	0.424213	0.296913	0.391845	0.476274	0.243117	0.461446
60.8333	-0.173528	-0.163657	-0.206265	0.230284	0.234617	0.224769	0.217584	0.22526	0.246171	0.304731	0.300992	0.291985	0.648865	0.649372	0.588254	0.319807	0.432779	0.474253	0.104168	0.0817853	0.0803121	0.0922312	0.242207	0.161921	0.214819	0.208969	0.195362	0.334205	0.204088	0.302337	0.384814	0.168912	0.387419
61.1667	-0.167568	-0.173696	-0.202589	0.283142	0.276663	0.274746	0.258253	0.254219	0.283524	0.341625	0.341893	0.334975	0.634393	0.6285	0.572503	0.232935	0.384305	0.384649	0.0222986	-0.00684406	0.0490939	0.0377833	0.140452	0.0774098	0.122073	0.100349	0.100719	0.23649	0.110642	0.208622	0.285195	0.0951703	0.306255
61.5	-0.162833	-0.185054	-0.201023	0.34209	0.322503	0.32794	0.300857	0.284964	0.324095	0.377514	0.38062	0.376283	0.596356	0.588504	0.538125	0.145129	0.330374	0.286129	-0.0471503	-0.0822592	0.0193973	-0.0123102	0.0434225	0.00089232	0.0342901	0.000673455	0.0137396	0.13744	0.0229289	0.11666	0.183627	0.025884	0.221937
61.8333	-0.159035	-0.195641	-0.200776	0.405525	0.371103	0.382659	0.344103	0.317083	0.367432	0.409943	0.414577	0.413077	0.533565	0.528289	0.483924	0.0610404	0.273133	0.183965	-0.101325	-0.140307	-0.00603215	-0.0562144	-0.0431905	-0.063256	-0.043063	-0.0840973	-0.0606746	0.0431096	-0.0535128	0.0319192	0.0860062	-0.0354143	0.138346
62.1667	-0.156153	-0.204228	-0.201108	0.469155	0.420084	0.436554	0.38559	0.349194	0.411097	0.435005	0.440852	0.442235	0.450848	0.450577	0.41275	-0.0159223	0.214642	0.0837723	-0.140951	-0.18106	-0.0255091	-0.0934327	-0.116604	-0.114018	-0.107131	-0.151759	-0.120791	-0.0417151	-0.116409	-0.0421101	-0.00302733	-0.0870241	0.0589607
62.5	-0.154233	-0.209804	-0.201287	0.52802	0.466731	0.487116	0.422641	0.379666	0.452157	0.448431	0.45645	0.460566	0.354538	0.359045	0.32847	-0.0826625	0.156939	-0.00874911	-0.167649	-0.205643	-0.0376136	-0.123803	-0.174763	-0.151218	-0.155709	-0.201045	-0.165667	-0.112565	-0.164302	-0.102431	-0.0791479	-0.127703	-0.0128409
62.8333	-0.153292	-0.211753	-0.200683	0.577157	0.508102	0.531726	0.452421	0.406673	0.487496	0.446485	0.45874	0.465275	0.251097	0.257906	0.23543	-0.136718	0.101759	-0.0886683	-0.183269	-0.215728	-0.0415723	-0.147385	-0.216336	-0.175205	-0.187483	-0.231628	-0.195086	-0.166002	-0.196441	-0.146951	-0.138994	-0.156747	-0.0740897
63.1667	-0.153226	-0.211037	-0.199058	0.611611	0.540337	0.567336	0.471467	0.427585	0.513264	0.427559	0.446553	0.455162	0.14751	0.15351	0.1399	-0.178165	0.0496282	-0.154127	-0.19059	-0.215157	-0.0391993	-0.165116	-0.242892	-0.188442	-0.204682	-0.246928	-0.211723	-0.202719	-0.214898	-0.177191	-0.183061	-0.175615	-0.123451
63.5	-0.153901	-0.209017	-0.196275	0.626427	0.559351	0.590786	0.476159	0.439577	0.525432	0.390575	0.419079	0.429425	0.0508924	0.0527468	0.0486301	-0.207716	0.000771731	-0.204036	-0.192621	-0.208316	-0.0329553	-0.178158	-0.256724	-0.19392	-0.210425	-0.251306	-0.218977	-0.224439	-0.222452	-0.195576	-0.212808	-0.186304	-0.16
63.8333	-0.155241	-0.207006	-0.192364	0.617584	0.561548	0.599028	0.463464	0.439899	0.520526	0.335519	0.376179	0.387903	-0.0326758	-0.0382096	-0.0324723	-0.226386	-0.0447776	-0.237976	-0.192041	-0.199199	-0.0252335	-0.18755	-0.260229	-0.194454	-0.207859	-0.248792	-0.220066	-0.233185	-0.22189	-0.204705	-0.230081	-0.190813	-0.183391
64.1667	-0.157406	-0.206146	-0.188036	0.584812	0.545304	0.589442	0.432702	0.426121	0.497298	0.266617	0.320385	0.332993	-0.101263	-0.116036	-0.100874	-0.23641	-0.0877533	-0.258204	-0.190211	-0.190247	-0.0181556	-0.193844	-0.256215	-0.192158	-0.20024	-0.242105	-0.217473	-0.232191	-0.216034	-0.207878	-0.238263	-0.191144	-0.195596
64.5	-0.160609	-0.207533	-0.184168	0.528772	0.509488	0.559517	0.383783	0.395889	0.455059	0.18916	0.254895	0.267736	-0.153973	-0.178123	-0.154885	-0.240328	-0.12908	-0.26765	-0.188159	-0.183506	-0.0137759	-0.197473	-0.247592	-0.188971	-0.190853	-0.233635	-0.2135	-0.224989	-0.207711	-0.208571	-0.241126	-0.189303	-0.199171
64.8333	-0.164996	-0.211846	-0.181516	0.45107	0.453889	0.50771	0.31758	0.347859	0.394113	0.10849	0.183104	0.19544	-0.190684	-0.222717	-0.193515	-0.240428	-0.169245	-0.269173	-0.186697	-0.180465	-0.0137594	-0.19875	-0.236911	-0.186435	-0.182509	-0.225345	-0.210012	-0.214761	-0.199451	-0.209638	-0.241931	-0.186842	-0.196569
65.1667	-0.17042	-0.218097	-0.180347	0.357078	0.381976	0.436349	0.238842	0.284724	0.31874	0.0301708	0.109193	0.120492	-0.214359	-0.251492	-0.218568	-0.23799	-0.206982	-0.265362	-0.185759	-0.180361	-0.0182145	-0.197519	-0.225269	-0.184494	-0.176124	-0.217475	-0.207138	-0.203287	-0.192586	-0.211449	-0.241908	-0.1835	-0.189841
65.5	-0.176659	-0.224879	-0.180805	0.25311	0.29814	0.34873	0.153286	0.210182	0.234216	-0.0401814	0.0375377	0.0475499	-0.228735	-0.266978	-0.232548	-0.234042	-0.240587	-0.258738	-0.185064	-0.181869	-0.026861	-0.193508	-0.213403	-0.182696	-0.172145	-0.209839	-0.204569	-0.191992	-0.188149	-0.213757	-0.241779	-0.178562	-0.180941
65.8333	-0.183475	-0.230949	-0.182842	0.145469	0.206962	0.248771	0.0665989	0.128465	0.145816	-0.0978753	-0.0279217	-0.0192115	-0.237218	-0.271956	-0.238061	-0.22951	-0.268465	-0.251513	-0.184417	-0.183817	-0.0390968	-0.186626	-0.202063	-0.180647	-0.170871	-0.202405	-0.202054	-0.182196	-0.186986	-0.216276	-0.242054	-0.171552	-0.171753
66.1667	-0.190548	-0.235707	-0.185658	0.0404139	0.113796	0.142887	-0.0156363	0.0459275	0.0588159	-0.141925	-0.0849958	-0.0775499	-0.241892	-0.270201	-0.238125	-0.224904	-0.289464	-0.244671	-0.183984	-0.185648	-0.053035	-0.177528	-0.192036	-0.178185	-0.172028	-0.195764	-0.199552	-0.174772	-0.189208	-0.218589	-0.242403	-0.162954	-0.163887
66.5	-0.197539	-0.238714	-0.188257	-0.0558079	0.0241882	0.0381156	-0.087865	-0.0305469	-0.0215091	-0.172272	-0.131933	-0.125706	-0.244511	-0.265738	-0.235859	-0.220634	-0.302537	-0.238891	-0.18402	-0.186957	-0.0664673	-0.16705	-0.184125	-0.175207	-0.1752	-0.19066	-0.197079	-0.170484	-0.194736	-0.22024	-0.242285	-0.153487	-0.158883
66.8333	-0.204037	-0.23969	-0.189754	-0.137839	-0.0568801	-0.0590377	-0.145531	-0.0950782	-0.0906097	-0.18947	-0.167494	-0.162373	-0.246402	-0.261903	-0.233829	-0.21702	-0.307094	-0.234685	-0.184734	-0.187461	-0.0774676	-0.156038	-0.178917	-0.171694	-0.179872	-0.187705	-0.19464	-0.169813	-0.203205	-0.220845	-0.241237	-0.143926	-0.157875
67.1667	-0.209348	-0.238982	-0.189687	-0.203886	-0.126684	-0.144203	-0.188075	-0.145806	-0.146844	-0.196531	-0.192494	-0.188056	-0.247187	-0.259269	-0.232378	-0.214038	-0.30435	-0.231915	-0.186142	-0.187365	-0.0852393	-0.145364	-0.176144	-0.167959	-0.185142	-0.186972	-0.192201	-0.1721	-0.213085	-0.22029	-0.239121	-0.135248	-0.16036
67.5	-0.212707	-0.237093	-0.187702	-0.253045	-0.183064	-0.213543	-0.215935	-0.181876	-0.189298	-0.197078	-0.208264	-0.203713	-0.24606	-0.25772	-0.231295	-0.211577	-0.295972	-0.230278	-0.188215	-0.186996	-0.0892679	-0.135904	-0.175328	-0.164398	-0.19001	-0.188396	-0.18972	-0.176403	-0.222556	-0.218531	-0.235878	-0.128481	-0.165426
67.8333	-0.213505	-0.234441	-0.18355	-0.285077	-0.224548	-0.264221	-0.23011	-0.203163	-0.217631	-0.194416	-0.216296	-0.210537	-0.242474	-0.256991	-0.230374	-0.209494	-0.28367	-0.229442	-0.19087	-0.186571	-0.0893211	-0.128365	-0.17594	-0.161337	-0.193575	-0.191802	-0.187151	-0.181773	-0.229921	-0.215584	-0.231527	-0.124532	-0.172121
68.1667	-0.211764	-0.231098	-0.177412	-0.302396	-0.252429	-0.297392	-0.233842	-0.212464	-0.2338	-0.190567	-0.218744	-0.210664	-0.236915	-0.256208	-0.229432	-0.207532	-0.269317	-0.228958	-0.193815	-0.185868	-0.0862948	-0.122779	-0.17727	-0.158821	-0.195329	-0.196548	-0.184447	-0.187231	-0.233959	-0.211715	-0.226407	-0.123807	-0.179326
68.5	-0.207663	-0.227047	-0.169572	-0.308079	-0.268688	-0.315212	-0.230929	-0.213309	-0.240338	-0.187235	-0.217922	-0.206466	-0.230129	-0.254349	-0.228289	-0.2054	-0.254827	-0.228348	-0.196704	-0.184557	-0.0813669	-0.119002	-0.178557	-0.156823	-0.194863	-0.201876	-0.181558	-0.191795	-0.233573	-0.207247	-0.220934	-0.126591	-0.185883
68.8333	-0.201499	-0.222293	-0.16045	-0.305125	-0.275406	-0.320146	-0.224792	-0.209085	-0.239819	-0.185724	-0.215807	-0.200104	-0.222851	-0.250627	-0.226861	-0.202842	-0.241874	-0.22719	-0.199202	-0.182383	-0.0755754	-0.116832	-0.179134	-0.155299	-0.191911	-0.20702	-0.178431	-0.194633	-0.228086	-0.202468	-0.215459	-0.132933	-0.190848
69.1667	-0.194043	-0.216905	-0.150998	-0.296218	-0.27507	-0.315896	-0.217331	-0.202623	-0.234994	-0.185754	-0.213002	-0.192895	-0.215774	-0.245199	-0.225427	-0.199721	-0.231172	-0.225289	-0.20101	-0.179401	-0.0693995	-0.115814	-0.178703	-0.154127	-0.186782	-0.211162	-0.175	-0.195521	-0.218517	-0.197514	-0.210067	-0.141942	-0.194148
69.5	-0.186187	-0.210972	-0.1423	-0.283963	-0.270269	-0.306474	-0.210067	-0.196613	-0.228658	-0.186648	-0.209767	-0.185942	-0.209583	-0.23846	-0.224359	-0.195934	-0.223191	-0.222507	-0.20184	-0.175744	-0.0631785	-0.115429	-0.177061	-0.153168	-0.179928	-0.213474	-0.171195	-0.194387	-0.206308	-0.192483	-0.204778	-0.152491	-0.195922
69.8333	-0.178697	-0.204584	-0.13531	-0.270669	-0.263285	-0.295401	-0.204157	-0.193088	-0.22313	-0.187872	-0.206324	-0.180113	-0.204732	-0.230848	-0.22381	-0.191422	-0.218091	-0.218833	-0.20141	-0.171564	-0.057251	-0.115175	-0.174047	-0.15228	-0.171835	-0.213285	-0.166971	-0.191277	-0.192898	-0.187419	-0.199591	-0.163384	-0.196289
70.1667	-0.171856	-0.197835	-0.130456	-0.257459	-0.255181	-0.284236	-0.199321	-0.191452	-0.218835	-0.189466	-0.20273	-0.175335	-0.200751	-0.222974	-0.22306	-0.186295	-0.214772	-0.214765	-0.199468	-0.16708	-0.0519528	-0.114605	-0.169684	-0.151305	-0.163131	-0.210557	-0.162378	-0.186695	-0.179705	-0.18215	-0.194421	-0.173139	-0.195266
70.5	-0.165822	-0.19082	-0.128036	-0.245158	-0.246716	-0.274047	-0.194915	-0.190454	-0.215724	-0.191612	-0.199001	-0.171296	-0.196941	-0.215496	-0.221172	-0.180709	-0.211821	-0.210927	-0.195769	-0.162532	-0.047619	-0.113287	-0.164039	-0.150085	-0.154474	-0.205409	-0.157487	-0.181261	-0.168143	-0.176451	-0.189164	-0.180205	-0.192847
70.8333	-0.160693	-0.183652	-0.128181	-0.234451	-0.238536	-0.265645	-0.190396	-0.18889	-0.213676	-0.194418	-0.195137	-0.167736	-0.192717	-0.208972	-0.217379	-0.174849	-0.208038	-0.207854	-0.190208	-0.158137	-0.044514	-0.11093	-0.157359	-0.148517	-0.146471	-0.198099	-0.15237	-0.175547	-0.159292	-0.170187	-0.18374	-0.183353	-0.189108
71.1667	-0.156318	-0.17652	-0.130348	-0.225469	-0.230839	-0.258815	-0.185609	-0.185749	-0.212292	-0.197697	-0.191068	-0.164586	-0.187953	-0.203573	-0.211602	-0.169016	-0.203075	-0.20571	-0.183231	-0.154022	-0.042619	-0.107793	-0.150603	-0.146735	-0.139511	-0.189447	-0.147078	-0.169924	-0.152903	-0.16358	-0.178172	-0.182646	-0.184455
71.5	-0.152484	-0.16963	-0.13383	-0.218204	-0.223714	-0.253087	-0.180499	-0.180067	-0.211102	-0.201184	-0.186707	-0.161827	-0.182638	-0.19937	-0.203936	-0.163539	-0.196799	-0.204565	-0.175426	-0.150296	-0.0418442	-0.104277	-0.14491	-0.144926	-0.133925	-0.180413	-0.141661	-0.164719	-0.148394	-0.156945	-0.172508	-0.178471	-0.179378
71.8333	-0.148943	-0.163165	-0.137871	-0.212583	-0.217188	-0.248026	-0.175087	-0.171312	-0.20969	-0.204451	-0.181972	-0.159431	-0.176837	-0.196354	-0.194595	-0.158659	-0.189242	-0.20429	-0.167403	-0.147014	-0.0420518	-0.100745	-0.141161	-0.143209	-0.129871	-0.171829	-0.136187	-0.160137	-0.145125	-0.150526	-0.166825	-0.171276	-0.174309
72.1667	-0.145303	-0.157218	-0.141532	-0.20828	-0.211059	-0.243346	-0.169706	-0.160663	-0.207852	-0.20641	-0.176811	-0.157343	-0.170923	-0.194185	-0.184273	-0.15425	-0.181085	-0.20395	-0.159871	-0.144027	-0.0429094	-0.0974103	-0.139219	-0.141418	-0.126804	-0.164016	-0.130802	-0.155927	-0.142243	-0.144304	-0.161322	-0.161768	-0.169459
72.5	-0.141139	-0.151857	-0.14383	-0.204904	-0.205063	-0.238799	-0.164766	-0.14973	-0.205437	-0.205806	-0.171176	-0.155498	-0.165345	-0.19244	-0.173782	-0.150094	-0.173173	-0.202407	-0.153564	-0.141131	-0.0440364	-0.094451	-0.138689	-0.139314	-0.124	-0.157166	-0.125673	-0.151718	-0.138837	-0.138193	-0.156226	-0.150713	-0.164982
72.8333	-0.136176	-0.147133	-0.143997	-0.2021	-0.19901	-0.23418	-0.160544	-0.139859	-0.202321	-0.20168	-0.16508	-0.153819	-0.160455	-0.190753	-0.163886	-0.145994	-0.166197	-0.198767	-0.149055	-0.13813	-0.0451032	-0.0919793	-0.139167	-0.136674	-0.120861	-0.151419	-0.120973	-0.147246	-0.134233	-0.132154	-0.151689	-0.13886	-0.16098
73.1667	-0.130743	-0.143023	-0.14214	-0.199637	-0.192984	-0.229459	-0.156771	-0.131345	-0.198486	-0.194242	-0.158765	-0.152184	-0.156228	-0.188973	-0.155155	-0.141829	-0.160234	-0.19309	-0.146266	-0.134836	-0.0459848	-0.0898495	-0.140209	-0.133338	-0.117282	-0.146703	-0.116891	-0.142678	-0.128712	-0.12634	-0.147567	-0.126867	-0.157357
73.5	-0.125325	-0.139486	-0.138582	-0.19732	-0.187142	-0.224652	-0.153048	-0.12422	-0.193938	-0.183995	-0.152534	-0.150459	-0.152541	-0.187005	-0.148109	-0.137498	-0.155206	-0.185683	-0.14496	-0.131065	-0.0466075	-0.0878513	-0.141362	-0.129161	-0.113281	-0.142894	-0.113627	-0.138284	-0.122789	-0.120951	-0.143642	-0.115371	-0.153962
73.8333	-0.120307	-0.136458	-0.133722	-0.194967	-0.18163	-0.21977	-0.149076	-0.118475	-0.188785	-0.17154	-0.146613	-0.148528	-0.14929	-0.184719	-0.143101	-0.132928	-0.151029	-0.176971	-0.144845	-0.126733	-0.0468942	-0.0858312	-0.142216	-0.124099	-0.108967	-0.139861	-0.111324	-0.134295	-0.11692	-0.116182	-0.139744	-0.104923	-0.150636
74.1667	-0.115685	-0.133794	-0.128254	-0.192457	-0.176565	-0.214819	-0.144972	-0.113923	-0.183551	-0.157871	-0.140928	-0.146348	-0.146442	-0.181846	-0.139812	-0.128174	-0.147598	-0.167874	-0.145421	-0.122146	-0.0467556	-0.0838651	-0.142533	-0.118513	-0.10481	-0.137446	-0.109921	-0.130771	-0.11132	-0.112212	-0.135916	-0.0957218	-0.147185
74.5	-0.111359	-0.131327	-0.122948	-0.189681	-0.172054	-0.209804	-0.140957	-0.110338	-0.178855	-0.14408	-0.135329	-0.143893	-0.143983	-0.178084	-0.137752	-0.123319	-0.144799	-0.159435	-0.146132	-0.117709	-0.0460991	-0.0820857	-0.142118	-0.11287	-0.101368	-0.135486	-0.109305	-0.127732	-0.106143	-0.109214	-0.132251	-0.0878794	-0.143404
74.8333	-0.107228	-0.12887	-0.118427	-0.186606	-0.168156	-0.204715	-0.137241	-0.107516	-0.175165	-0.13117	-0.129756	-0.141141	-0.141845	-0.173273	-0.136401	-0.118445	-0.142497	-0.152564	-0.146457	-0.113767	-0.0448811	-0.080579	-0.140815	-0.107598	-0.0990967	-0.133805	-0.109344	-0.125136	-0.101475	-0.107312	-0.128886	-0.081466	-0.139085
75.1667	-0.103186	-0.126151	-0.114727	-0.183485	-0.164734	-0.19949	-0.133991	-0.105358	-0.17231	-0.119793	-0.124507	-0.138074	-0.139749	-0.167843	-0.135099	-0.11363	-0.140456	-0.147643	-0.145999	-0.110424	-0.0432528	-0.0792443	-0.138616	-0.10299	-0.098037	-0.132186	-0.109846	-0.122702	-0.0971405	-0.106425	-0.126147	-0.0763837	-0.133988
75.5	-0.0991257	-0.122876	-0.111737	-0.180645	-0.1616	-0.194054	-0.131363	-0.103789	-0.169965	-0.110514	-0.11997	-0.134678	-0.137363	-0.162369	-0.133153	-0.108951	-0.138413	-0.14492	-0.144395	-0.107725	-0.0414143	-0.077934	-0.135552	-0.0993056	-0.098125	-0.130402	-0.110601	-0.120088	-0.092895	-0.106423	-0.124402	-0.0724929	-0.127869
75.8333	-0.095058	-0.118845	-0.109303	-0.178293	-0.158599	-0.188405	-0.129413	-0.102691	-0.167826	-0.103746	-0.116439	-0.130969	-0.134434	-0.157316	-0.130053	-0.1045	-0.136155	-0.14439	-0.141385	-0.105646	-0.0395632	-0.0765422	-0.131739	-0.096729	-0.0992295	-0.128249	-0.111418	-0.117035	-0.088603	-0.107136	-0.123893	-0.0696546	-0.120665
76.1667	-0.0914655	-0.114226	-0.107101	-0.17616	-0.15569	-0.182834	-0.127785	-0.101769	-0.165683	-0.099298	-0.113845	-0.127084	-0.131024	-0.152713	-0.126012	-0.100419	-0.133644	-0.145044	-0.137133	-0.103905	-0.037887	-0.0751279	-0.127637	-0.0951521	-0.10095	-0.125608	-0.112181	-0.113622	-0.0845597	-0.108226	-0.124336	-0.0677329	-0.113032
76.5	-0.0889485	-0.109281	-0.104765	-0.173854	-0.152861	-0.177706	-0.126028	-0.100683	-0.163352	-0.0968279	-0.112023	-0.123193	-0.127272	-0.148479	-0.121426	-0.0968662	-0.130893	-0.145617	-0.131906	-0.10215	-0.0365706	-0.0737919	-0.12379	-0.0943929	-0.102818	-0.122385	-0.112794	-0.110009	-0.0811677	-0.109314	-0.125322	-0.0665926	-0.105808
76.8333	-0.0878934	-0.104265	-0.102014	-0.171076	-0.150133	-0.173334	-0.12381	-0.099224	-0.160719	-0.0959306	-0.110805	-0.119472	-0.123348	-0.144531	-0.116684	-0.0939771	-0.127961	-0.145085	-0.126039	-0.100153	-0.0357434	-0.0726168	-0.120609	-0.0942412	-0.104411	-0.118554	-0.113187	-0.106368	-0.078742	-0.110085	-0.126483	-0.066076	-0.099733
77.1667	-0.0878308	-0.0994202	-0.0989103	-0.167886	-0.147651	-0.169819	-0.121296	-0.0977084	-0.157962	-0.0959506	-0.110006	-0.116132	-0.119533	-0.140771	-0.112154	-0.0918031	-0.125116	-0.143383	-0.120131	-0.0981783	-0.0353124	-0.0716139	-0.11797	-0.0943743	-0.105484	-0.11437	-0.113392	-0.102905	-0.0772457	-0.110464	-0.127623	-0.0659359	-0.0951537
77.5	-0.0880772	-0.0949839	-0.0956039	-0.16443	-0.145591	-0.167209	-0.118774	-0.096583	-0.155332	-0.0961691	-0.109437	-0.113393	-0.116137	-0.137101	-0.108197	-0.090374	-0.122677	-0.140684	-0.114848	-0.0966112	-0.0351288	-0.0707768	-0.115614	-0.094441	-0.105837	-0.110157	-0.113466	-0.099835	-0.0765544	-0.110441	-0.128592	-0.0659024	-0.0923185
77.8333	-0.0880941	-0.0911523	-0.0922097	-0.160823	-0.144101	-0.165557	-0.116474	-0.096211	-0.153032	-0.0960179	-0.108948	-0.111441	-0.113414	-0.133442	-0.105112	-0.0897275	-0.120902	-0.137108	-0.110732	-0.0957666	-0.0350788	-0.0701034	-0.113341	-0.0941605	-0.105299	-0.106173	-0.113452	-0.0973358	-0.076584	-0.109999	-0.129266	-0.0657627	-0.0914577
78.1667	-0.0879229	-0.0879588	-0.0887064	-0.157037	-0.143216	-0.164948	-0.11439	-0.0966201	-0.151067	-0.0955285	-0.108567	-0.110328	-0.111397	-0.129805	-0.102946	-0.089932	-0.119824	-0.132559	-0.107828	-0.0956752	-0.0351881	-0.0696091	-0.111183	-0.0935332	-0.103807	-0.102409	-0.113337	-0.09544	-0.0774111	-0.109102	-0.129632	-0.0655316	-0.0927282
78.5	-0.0877495	-0.085396	-0.085038	-0.153009	-0.142945	-0.16547	-0.112456	-0.0977545	-0.149396	-0.0948827	-0.108359	-0.110071	-0.110064	-0.126221	-0.101682	-0.0910637	-0.119418	-0.126888	-0.106058	-0.0962965	-0.0355172	-0.0693137	-0.109227	-0.0926298	-0.101324	-0.098789	-0.113094	-0.0941435	-0.0791529	-0.107707	-0.129704	-0.065281	-0.0962686
78.8333	-0.0877192	-0.0834233	-0.0811706	-0.148706	-0.143259	-0.167132	-0.110615	-0.0995303	-0.147972	-0.0942306	-0.108369	-0.110637	-0.10936	-0.122713	-0.101257	-0.0931303	-0.119626	-0.120041	-0.105298	-0.0975594	-0.036101	-0.0692217	-0.107532	-0.0915205	-0.0978783	-0.0952474	-0.112708	-0.0934099	-0.0818497	-0.105809	-0.129511	-0.0650678	-0.10206
79.1667	-0.0878116	-0.0818661	-0.077156	-0.1442	-0.143987	-0.169607	-0.10883	-0.101752	-0.146716	-0.0935954	-0.10854	-0.111786	-0.109096	-0.119262	-0.101422	-0.0958657	-0.120264	-0.112346	-0.105242	-0.0992706	-0.0368717	-0.0692757	-0.106031	-0.0902741	-0.0937489	-0.0917521	-0.112219	-0.0930731	-0.0852344	-0.103551	-0.129131	-0.0648894	-0.109458
79.5	-0.0879654	-0.0805168	-0.0730679	-0.139593	-0.144923	-0.172491	-0.107075	-0.104197	-0.145544	-0.0929687	-0.108791	-0.113226	-0.109054	-0.115839	-0.101882	-0.0989356	-0.121117	-0.104228	-0.105537	-0.101206	-0.0377358	-0.0694025	-0.104627	-0.0889593	-0.0892775	-0.08828	-0.111677	-0.0929347	-0.088963	-0.101113	-0.128659	-0.0647285	-0.117658
ATP prebound ADP as competitor
temperature [°C]	0µM	0µM	0µM	10µM	10µM	10µM	500µM	500µM	500µM	1000µM	1000µM	1000µM	2500µM	2500µM	2500µM	50µM	50µM	50µM	100µM	100µM	100µM	250µM	250µM	250µM	5mM	5mM	5mM	7.5mM	7.5mM	7.5mM	10 mM	10mM	10mM
25.5	0.111352	0.109382	0.461379	-0.019431	-0.028653	-0.031046	-0.0446452	-0.0094501	-0.0166257	-0.0322135	-0.0402212	-0.0131183	-0.0288347	-0.0363165	-0.0303834	-0.0383171	-0.0156102	-0.0171706	-0.00294281	-0.0157933	-0.0180928	-0.0327706	-0.0263811	-0.0173256	-0.0232131	-0.0216756	-0.0201773	-0.029073	-0.0503576	-0.0340058	-0.0381867	-0.0307737	-0.0257786
25.8333	0.10852	0.101708	0.452136	-0.0201882	-0.0290328	-0.0310417	-0.0404612	-0.00792389	-0.0136308	-0.0294914	-0.0390679	-0.0124587	-0.024307	-0.0342695	-0.0275702	-0.035333	-0.015458	-0.0146918	-0.00102396	-0.0137465	-0.0151447	-0.0288194	-0.0223488	-0.0175601	-0.0228977	-0.020606	-0.0196106	-0.0268999	-0.0455441	-0.0290585	-0.0337635	-0.0257152	-0.0250296
26.1667	0.105646	0.0941056	0.443875	-0.0208135	-0.0293109	-0.0309351	-0.0363292	-0.00630689	-0.010732	-0.0268199	-0.037667	-0.0118334	-0.0198751	-0.0321607	-0.0247923	-0.0324072	-0.0152654	-0.0123227	0.000866018	-0.0117516	-0.0123014	-0.0249239	-0.0184712	-0.0176266	-0.0225365	-0.019502	-0.0190039	-0.0247698	-0.0407454	-0.0242772	-0.029437	-0.0208081	-0.0242449
26.5	0.10269	0.0866447	0.437582	-0.021175	-0.0293857	-0.030624	-0.0323013	-0.0045083	-0.00802569	-0.0242495	-0.0357713	-0.0112765	-0.0156351	-0.0299283	-0.0220851	-0.0295977	-0.014992	-0.0101727	0.00269825	-0.00986011	-0.00966749	-0.0211395	-0.0149034	-0.0173574	-0.0220837	-0.0183291	-0.0183177	-0.0227257	-0.0359765	-0.0198277	-0.0253038	-0.0162037	-0.0233887
26.8333	0.0996314	0.0793528	0.434107	-0.021163	-0.0291721	-0.0300218	-0.0284022	-0.00244267	-0.00557752	-0.021803	-0.0331543	-0.0108127	-0.0116415	-0.0275133	-0.0194649	-0.0269365	-0.0146055	-0.00832681	0.00445865	-0.0081067	-0.00734028	-0.017502	-0.0117739	-0.0166107	-0.0214994	-0.0170555	-0.0175181	-0.0207993	-0.0312286	-0.0158257	-0.0214232	-0.0119999	-0.0224278
27.1667	0.0965322	0.072083	0.433762	-0.0207569	-0.0286502	-0.0291057	-0.0245481	-4.59562e-05	-0.00333195	-0.0193911	-0.0296738	-0.0104284	-0.00778461	-0.024869	-0.0168713	-0.0243505	-0.0141063	-0.00677113	0.00619237	-0.00645693	-0.00538675	-0.0139668	-0.00910649	-0.01535	-0.0207664	-0.0156591	-0.0165964	-0.0189774	-0.0263979	-0.0121857	-0.0177042	-0.00808043	-0.0213378
27.5	0.0934759	0.0646451	0.436727	-0.0199582	-0.0278164	-0.0278682	-0.020628	0.00274052	-0.00120304	-0.0168967	-0.0252087	-0.0101004	-0.00391345	-0.0219513	-0.014225	-0.0217405	-0.0135028	-0.00546711	0.00795934	-0.00485916	-0.00386636	-0.0104694	-0.00689861	-0.0135649	-0.0198734	-0.0141204	-0.0155498	-0.0172356	-0.0213573	-0.00877156	-0.0140182	-0.00427546	-0.0200968
27.8333	0.0904833	0.0569953	0.44287	-0.0187891	-0.0266872	-0.0263253	-0.0166148	0.00591142	0.000839585	-0.0142918	-0.01978	-0.0098192	1.31316e-05	-0.0187632	-0.0115067	-0.0190801	-0.0128033	-0.00439004	0.00977436	-0.00329613	-0.00277159	-0.00698982	-0.00512404	-0.0112816	-0.0188261	-0.0124419	-0.0143845	-0.0155628	-0.016083	-0.0055331	-0.0103278	-0.000531509	-0.0187071
28.1667	0.0873249	0.0496777	0.4508	-0.0173547	-0.0253583	-0.0245851	-0.0128166	0.00920522	0.0026039	-0.0119052	-0.0139775	-0.0096296	0.00359697	-0.0154954	-0.00893851	-0.0166355	-0.0120144	-0.00357072	0.0114717	-0.00188829	-0.00182682	-0.00368596	-0.00366169	-0.00867297	-0.0176986	-0.0107141	-0.0131422	-0.0140003	-0.0109658	-0.00276246	-0.00695916	0.00273995	-0.017268
28.5	0.0837087	0.043383	0.458814	-0.0157805	-0.0239451	-0.0227788	-0.00962554	0.0122964	0.0038423	-0.0101551	-0.00853333	-0.00958999	0.00633007	-0.0123856	-0.00680295	-0.0147455	-0.0111428	-0.00305382	0.0128405	-0.000790455	-0.000689451	-0.000760309	-0.00236678	-0.00594824	-0.016582	-0.00904956	-0.0118736	-0.0126028	-0.00649976	-0.00083743	-0.00432968	0.00501119	-0.0159029
28.8333	0.0794377	0.038611	0.465409	-0.0141998	-0.0225597	-0.0210183	-0.00733336	0.0149192	0.00439398	-0.00931711	-0.00408024	-0.00973386	0.00784625	-0.00961816	-0.00529497	-0.0136651	-0.0102129	-0.00286443	0.013734	-0.000114239	0.000920546	0.00164036	-0.00110594	-0.00332742	-0.0155367	-0.00754205	-0.0106258	-0.0114062	-0.00306409	2.47178e-05	-0.00272962	0.00591696	-0.0146912
29.1667	0.0746943	0.0350972	0.469873	-0.0127764	-0.0213	-0.0193382	-0.0058302	0.0170477	0.00444537	-0.00909852	-0.000854019	-0.00999498	0.00834664	-0.00716455	-0.00425988	-0.0133119	-0.00932033	-0.0029493	0.0142623	0.000201654	0.00303287	0.00359212	0.000208348	-0.00107298	-0.0145003	-0.00621067	-0.00943241	-0.0103723	-0.000577579	0.000248756	-0.00194162	0.00574197	-0.0135347
29.5	0.0697559	0.0323859	0.471697	-0.0116819	-0.0202601	-0.0177538	-0.0049058	0.0187156	0.00426967	-0.00906423	0.00100882	-0.0102822	0.0081742	-0.004943	-0.00345554	-0.0135194	-0.00857888	-0.00323562	0.0145994	0.000261751	0.00561463	0.00522677	0.00165218	0.000542009	-0.0133801	-0.00505583	-0.0083236	-0.0094445	0.00115607	0.000419972	-0.00162139	0.00493342	-0.0122909
29.8333	0.0647402	0.0300632	0.47056	-0.0110223	-0.01949	-0.0162876	-0.00436786	0.019968	0.00409738	-0.00884716	0.00146268	-0.0105032	0.00764673	-0.00288461	-0.00267843	-0.0141396	-0.00809494	-0.00364181	0.0148961	0.000178341	0.00855073	0.0066259	0.00324458	0.00133096	-0.0121163	-0.0040738	-0.00733721	-0.00859321	0.00231176	0.00101582	-0.00143921	0.00390175	-0.0108447
30.1667	0.0591265	0.027882	0.466913	-0.0106425	-0.0188614	-0.0149901	-0.00409589	0.0208946	0.00398807	-0.00835209	0.00082567	-0.0105604	0.00698147	-0.000971964	-0.00187954	-0.0151	-0.00794588	-0.00405133	0.0152083	9.47709e-05	0.0113971	0.00767037	0.00477646	0.00145322	-0.0107829	-0.00324429	-0.00654194	-0.00789837	0.00297884	0.00208241	-0.00112369	0.00291043	-0.00918889
30.5	0.0522341	0.025637	0.461398	-0.0103216	-0.0182016	-0.0139193	-0.00398733	0.0215962	0.00395858	-0.00755177	-0.000493158	-0.0103552	0.0063705	0.000799468	-0.00104844	-0.0163465	-0.00820183	-0.00433887	0.0155687	0.000162152	0.0136277	0.00819082	0.00598167	0.00115465	-0.00948673	-0.00254289	-0.00601417	-0.00746722	0.00322526	0.00355802	-0.000418039	0.00218619	-0.00734357
30.8333	0.0434979	0.0231234	0.454424	-0.00986902	-0.017362	-0.0131318	-0.00394196	0.0221402	0.00403277	-0.00644549	-0.0021117	-0.00981984	0.00598181	0.00242373	-0.000205096	-0.0177927	-0.00888451	-0.00441235	0.0160092	0.000499703	0.014801	0.00808385	0.00667885	0.000689411	-0.00832715	-0.00193854	-0.00580864	-0.00733576	0.00314102	0.0053338	0.000838213	0.00190825	-0.00535613
31.1667	0.0328129	0.0201398	0.445479	-0.00921308	-0.0162897	-0.0126803	-0.00386892	0.0224586	0.00426253	-0.00513868	-0.00375557	-0.00901035	0.00588689	0.00385286	0.000509014	-0.0192212	-0.00982195	-0.00431251	0.0165602	0.00109906	0.014816	0.00750978	0.00702588	0.00034494	-0.00737177	-0.00137351	-0.00589351	-0.00725513	0.00290424	0.00711252	0.00242013	0.00206592	-0.00338346
31.5	0.0201894	0.0164855	0.433818	-0.00831217	-0.0149559	-0.0126164	-0.00367971	0.0224499	0.00470674	-0.0037633	-0.00517732	-0.00801377	0.00613314	0.00502841	0.000922025	-0.020382	-0.0107938	-0.00411332	0.0172513	0.00191996	0.0136564	0.00669487	0.00726541	0.000416987	-0.00668034	-0.000783422	-0.00621525	-0.00690528	0.00271507	0.0085498	0.00400643	0.00260099	-0.00160982
31.8333	0.00590487	0.0120709	0.418812	-0.00716711	-0.0133636	-0.0129609	-0.00331341	0.0220122	0.00540183	-0.00244168	-0.00617208	-0.00690967	0.00672236	0.00589209	0.000918238	-0.0210767	-0.0116202	-0.00389993	0.0180693	0.00289428	0.0113912	0.00584584	0.00759668	0.00110892	-0.00627811	-0.000142742	-0.00668717	-0.00603015	0.00272815	0.00936973	0.00531709	0.0034455	-0.000198296
32.1667	-0.00869354	0.00725079	0.400284	-0.00594878	-0.0116427	-0.0136116	-0.00281954	0.0210417	0.00629439	-0.0012575	-0.00670524	-0.00574796	0.00747397	0.00638615	0.000606601	-0.0213123	-0.0122834	-0.00380239	0.0188292	0.00384236	0.00843151	0.00509124	0.00804525	0.00225456	-0.00605228	0.000418694	-0.00708979	-0.00462973	0.00291614	0.00957007	0.00623719	0.00449251	0.000772725
32.5	-0.0219915	0.00249094	0.378172	-0.00487056	-0.00995517	-0.0144353	-0.00227525	0.0194341	0.00730855	-0.000284826	-0.00678478	-0.00457108	0.00816181	0.00645303	0.000152227	-0.0211477	-0.0128063	-0.00396194	0.0193032	0.00455667	0.00527358	0.00454007	0.00859326	0.00359534	-0.00585554	0.000732204	-0.00717048	-0.00276803	0.00320616	0.00921704	0.00669306	0.00562529	0.00124604
32.8333	-0.0325374	-0.00182567	0.352576	-0.00408428	-0.00844388	-0.0152854	-0.00175702	0.0171544	0.00836099	0.000424507	-0.0064458	-0.00341908	0.00860607	0.00606448	-0.000290744	-0.0206437	-0.0132003	-0.00447884	0.0193152	0.00486131	0.00239598	0.00427883	0.0092047	0.00485881	-0.00556353	0.000680994	-0.00673463	-0.000534582	0.0035443	0.0083932	0.00665611	0.00673124	0.00118994
33.1667	-0.0395311	-0.00564784	0.324245	-0.00349549	-0.00717667	-0.0159603	-0.00133874	0.0144438	0.00933867	0.000907418	-0.00583192	-0.00232223	0.00881245	0.00530966	-0.000612057	-0.0198697	-0.013431	-0.00528939	0.0188971	0.00470678	0.000205948	0.00430412	0.00977087	0.00571692	-0.00514369	0.000355828	-0.0058199	0.00187898	0.00395236	0.00724657	0.00627805	0.00771415	0.000674787
33.5	-0.0423356	-0.00900723	0.294092	-0.00294823	-0.00620253	-0.0162447	-0.00109368	0.0116128	0.0101211	0.00122302	-0.0051139	-0.00130838	0.008833	0.00430708	-0.000712427	-0.0188978	-0.0134527	-0.0062889	0.0181326	0.0040752	-0.000907064	0.00459002	0.010165	0.00582772	-0.0045864	-0.000100644	-0.00452199	0.00425548	0.00447107	0.00594154	0.00575567	0.00848192	-0.000203564
33.8333	-0.0406027	-0.0119055	0.262957	-0.00230677	-0.00555545	-0.01596	-0.00107037	0.00894791	0.010624	0.00144674	-0.00441773	-0.000400847	0.00872622	0.00316688	-0.000518298	-0.0178056	-0.0132451	-0.00735989	0.0171135	0.00298696	-0.00070014	0.00508694	0.0102789	0.0049615	-0.00391506	-0.000560328	-0.00297288	0.00638743	0.00512118	0.00466869	0.00526705	0.00896409	-0.00133404
34.1667	-0.0351413	-0.0142243	0.231396	-0.00151654	-0.00520932	-0.0150738	-0.00121855	0.00664045	0.0109085	0.00171922	-0.00369044	0.000395171	0.0085763	0.00196588	-5.90096e-05	-0.016695	-0.0128907	-0.00833368	0.0159643	0.00161549	0.000483533	0.00565054	0.0100802	0.00333738	-0.00328523	-0.000953359	-0.00144947	0.00810601	0.00584356	0.00372339	0.00491551	0.00917664	-0.00254474
34.5	-0.0270492	-0.0158152	0.19989	-0.000543259	-0.00512303	-0.0135903	-0.00146325	0.00485788	0.0110717	0.00219741	-0.00283428	0.00107899	0.00847388	0.000772581	0.00061037	-0.0156737	-0.0124978	-0.00902883	0.0148177	0.0001725	0.00215424	0.00611278	0.0095551	0.00128674	-0.00288548	-0.00122443	-0.000264931	0.00925209	0.00655907	0.00342725	0.00478568	0.00915721	-0.00364855
34.8333	-0.0175051	-0.0165797	0.169019	0.000613872	-0.00523632	-0.0115605	-0.00171526	0.00374765	0.0111801	0.00297758	-0.00179394	0.00164149	0.00848639	-0.000353018	0.00142435	-0.0148242	-0.0121442	-0.00929155	0.0137691	-0.00114298	0.00386191	0.00633588	0.00870438	-0.000848879	-0.00288285	-0.0013386	0.000331406	0.00971361	0.00719424	0.0040199	0.00494067	0.00896423	-0.00450319
35.1667	-0.00801014	-0.0166191	0.13975	0.00182167	-0.00541237	-0.00922141	-0.00182843	0.00337732	0.0111771	0.00391327	-0.000683884	0.00203973	0.00858856	-0.00138477	0.00227576	-0.0141277	-0.011788	-0.00907881	0.0127663	-0.00218257	0.00531501	0.00630309	0.00758716	-0.00268707	-0.00335838	-0.00134241	0.000345567	0.00956695	0.00769811	0.00541327	0.00535754	0.00873944	-0.0051458
35.5	-0.00014613	-0.0160848	0.113141	0.00291345	-0.00549524	-0.00685701	-0.00164241	0.00379448	0.010975	0.00479732	0.000339008	0.00222232	0.00873192	-0.00230501	0.00304699	-0.0135398	-0.0113572	-0.00837523	0.0117202	-0.00281059	0.00626165	0.00602789	0.00627711	-0.00383521	-0.00437155	-0.00130276	-0.000152584	0.00893558	0.00802539	0.00743735	0.00599182	0.00864539	-0.00565834
35.8333	0.00481972	-0.0152012	0.0901231	0.00373913	-0.00537308	-0.00473145	-0.00106435	0.00497864	0.0104955	0.00544018	0.00110495	0.00214591	0.00886742	-0.00308988	0.00362886	-0.0129881	-0.0107949	-0.00720902	0.0105589	-0.00294892	0.00652634	0.00554281	0.00487986	-0.00402925	-0.00593379	-0.00128426	-0.00107528	0.00795399	0.00814865	0.00986685	0.00676853	0.0087903	-0.0061094
36.1667	0.00687859	-0.0144852	0.0710908	0.00421497	-0.00511047	-0.00303021	-0.000271483	0.00663721	0.00969789	0.0057227	0.00139262	0.00179939	0.00894362	-0.00369083	0.00394582	-0.0122869	-0.0101045	-0.00578253	0.00927975	-0.00274981	0.00623921	0.00495647	0.00362881	-0.00351935	-0.00786417	-0.00134234	-0.00226315	0.00680088	0.00811186	0.0122554	0.00749047	0.00906498	-0.00651413
36.5	0.00633622	-0.0145269	0.0563073	0.00427382	-0.00481613	-0.00191914	0.000491404	0.00840953	0.00855059	0.00554331	0.000967761	0.00117967	0.00890845	-0.00405312	0.00393072	-0.0112226	-0.00930479	-0.00434168	0.00789739	-0.00242309	0.00560681	0.00439649	0.00278934	-0.00268421	-0.00993369	-0.00153013	-0.00353891	0.00566597	0.00797689	0.0141013	0.00792994	0.00930592	-0.00687432
36.8333	0.00363092	-0.0156608	0.0460169	0.00388326	-0.00457503	-0.00151532	0.00101718	0.00994009	0.0070496	0.00486036	-0.000324735	0.000298805	0.00870817	-0.00413998	0.00355198	-0.00966336	-0.00845557	-0.00309769	0.0064125	-0.00215062	0.00479362	0.00395051	0.00256127	-0.00187631	-0.0118994	-0.00188514	-0.00474207	0.00470551	0.00777574	0.0150077	0.00792291	0.00936121	-0.00718436
37.1667	-0.000268994	-0.0172005	0.0403887	0.00314978	-0.00437744	-0.00174092	0.00124929	0.0108939	0.00530099	0.00387176	-0.00232358	-0.000770627	0.00828207	-0.00398651	0.00292012	-0.00780639	-0.00778122	-0.00212311	0.00476971	-0.00200244	0.00379598	0.00354616	0.00288217	-0.00134318	-0.0134623	-0.00238222	-0.00577929	0.00394183	0.00742111	0.0149966	0.00756013	0.00912541	-0.0074091
37.5	-0.00426264	-0.018204	0.0395734	0.00221459	-0.00418993	-0.00246939	0.00116879	0.0109411	0.00343833	0.00283537	-0.00478838	-0.00194091	0.00756775	-0.00364576	0.00218121	-0.00593095	-0.00754729	-0.0014558	0.00289967	-0.00202062	0.00256814	0.00307104	0.00362408	-0.00130611	-0.0143096	-0.00298061	-0.006574	0.00336378	0.00679587	0.014195	0.00699605	0.0085047	-0.00750604
37.8333	-0.00734041	-0.0179287	0.0437561	0.00122699	-0.00397994	-0.00353254	0.000749952	0.00987503	0.00159594	0.00195936	-0.0074783	-0.00311978	0.00652167	-0.00318715	0.00145566	-0.0043035	-0.00792515	-0.00113472	0.000767093	-0.00225211	0.00106911	0.00242298	0.00461929	-0.0019429	-0.0142124	-0.00362635	-0.00706442	0.00295271	0.00582802	0.012753	0.00637253	0.00745786	-0.00746076
38.1667	-0.00885767	-0.0164279	0.0532606	0.000368701	-0.00371849	-0.00459574	-6.02619e-05	0.00798198	-8.88564e-05	0.00125333	-0.0101508	-0.00419672	0.00517579	-0.00274548	0.000761263	-0.00313933	-0.00870949	-0.00120323	-0.00152691	-0.00276343	-0.000723199	0.00154059	0.0055412	-0.00325725	-0.0132779	-0.00421268	-0.00724786	0.00265992	0.00462619	0.010914	0.00578103	0.00615401	-0.00737135
38.5	-0.008261	-0.0139544	0.0684455	-0.000170483	-0.00337751	-0.00528274	-0.0013217	0.00567144	-0.00147798	0.00067723	-0.0125629	-0.00505665	0.00358096	-0.00247194	9.01326e-05	-0.00264092	-0.0096008	-0.00170579	-0.00384713	-0.00362599	-0.00282613	0.000372691	0.00602343	-0.00520938	-0.011697	-0.00461968	-0.00713638	0.00242918	0.00334416	0.00894481	0.00530041	0.00481488	-0.00736403
38.8333	-0.00516622	-0.0108618	0.0893614	-0.000234924	-0.00291361	-0.00526108	-0.00303925	0.00330507	-0.00246795	0.000165111	-0.0144772	-0.00559556	0.00180716	-0.0024655	-0.000568851	-0.00293101	-0.0103205	-0.00264793	-0.00606581	-0.00487594	-0.00521709	-0.00108261	0.00577701	-0.00769389	-0.00968343	-0.00476427	-0.00676192	0.00220257	0.00213012	0.00707996	0.00498379	0.0036204	-0.00754997
39.1667	0.00013409	-0.00790822	0.114827	0.000194321	-0.0022222	-0.00437346	-0.00499797	0.00105329	-0.00309368	-0.000452553	-0.0156778	-0.00575361	8.44369e-07	-0.00261645	-0.0012398	-0.00381345	-0.0106736	-0.00387941	-0.00808495	-0.00640828	-0.00771367	-0.00263006	0.00482239	-0.010343	-0.0075405	-0.00471087	-0.00623586	0.00191524	0.00110983	0.00542463	0.0047812	0.00258347	-0.00798018
39.5	0.00717816	-0.00595295	0.143355	0.00110202	-0.0011834	-0.0025064	-0.00692795	-0.000961304	-0.00342465	-0.00137119	-0.0159546	-0.00548203	-0.00167238	-0.00276291	-0.00195008	-0.00501238	-0.010486	-0.00521107	-0.009814	-0.00808274	-0.0100935	-0.00402511	0.00325743	-0.0127233	-0.00559412	-0.00456079	-0.00568942	0.00150063	0.000403484	0.00405173	0.00461693	0.00167522	-0.00869064
39.8333	0.0154144	-0.00562228	0.173507	0.00247914	0.000329671	0.000374712	-0.00858	-0.00261604	-0.00354474	-0.00272483	-0.0151321	-0.00478368	-0.00304676	-0.00277143	-0.00270726	-0.00621564	-0.009648	-0.00645113	-0.0111787	-0.00974705	-0.0121478	-0.00505669	0.00119727	-0.0144671	-0.00410472	-0.00439497	-0.00522893	0.000919865	0.000106598	0.00300268	0.0044298	0.000862915	-0.00969271
40.1667	0.0239322	-0.00661071	0.204048	0.00434133	0.00247185	0.00398882	-0.0097879	-0.00378796	-0.00359538	-0.00440205	-0.0131738	-0.00386808	-0.00395596	-0.00262233	-0.00343974	-0.00696594	-0.0083077	-0.00739725	-0.0121696	-0.0112009	-0.0137229	-0.00564773	-0.00117361	-0.0154689	-0.00307109	-0.00421294	-0.00486106	0.000244775	0.000216086	0.00219302	0.00421686	9.83929e-05	-0.0108993
40.5	0.0317312	-0.00837985	0.233797	0.00671047	0.00540499	0.00797596	-0.0104061	-0.00435405	-0.00373237	-0.00623003	-0.010078	-0.00299638	-0.00423346	-0.0023244	-0.00405614	-0.00676973	-0.00667755	-0.00784449	-0.0127938	-0.0122319	-0.0146786	-0.0057546	-0.00365342	-0.0156891	-0.00242656	-0.00399391	-0.00456754	-0.000425119	0.000704204	0.00150684	0.0039897	-0.000670377	-0.0121988
40.8333	0.0380139	-0.0103982	0.261547	0.00962777	0.00925349	0.0120549	-0.0103477	-0.00423608	-0.00405257	-0.00801892	-0.00584263	-0.00237342	-0.00376318	-0.00189479	-0.00446524	-0.00523047	-0.00492059	-0.00761453	-0.0130351	-0.0126402	-0.0148765	-0.00534416	-0.00600647	-0.0151305	-0.00208994	-0.00372084	-0.00432629	-0.00101005	0.00152006	0.000860458	0.00377337	-0.0014718	-0.0134532
41.1667	0.0427957	-0.0121618	0.286002	0.0132119	0.013992	0.016259	-0.00976008	-0.00353494	-0.0044171	-0.0095108	-0.000465271	-0.00197866	-0.00263063	-0.00138426	-0.00457639	-0.00233973	-0.00300213	-0.00663567	-0.0127856	-0.0122758	-0.0141853	-0.00442505	-0.00786145	-0.013967	-0.0019218	-0.00339183	-0.00409994	-0.00150926	0.00252018	0.000299284	0.00364671	-0.00223982	-0.0144197
41.5	0.0462948	-0.0131738	0.305844	0.017601	0.0195577	0.0207006	-0.00884925	-0.00239631	-0.00462811	-0.0104307	0.00605681	-0.00173524	-0.000971744	-0.000851938	-0.00429911	0.00181389	-0.000838075	-0.00486283	-0.0119143	-0.011001	-0.0124756	-0.00301636	-0.00881315	-0.012415	-0.00176818	-0.00300876	-0.00384725	-0.00194175	0.00353794	-9.9021e-05	0.00370199	-0.00288475	-0.0148292
41.8333	0.048788	-0.0129239	0.319883	0.0229081	0.0258906	0.0255074	-0.00777636	-0.000984362	-0.00452092	-0.0105545	0.0137086	-0.00155912	0.00104853	-0.000360265	-0.00356994	0.00709037	0.0016592	-0.00225507	-0.0103331	-0.00871989	-0.00966992	-0.00115043	-0.00855437	-0.0106458	-0.00150785	-0.00258422	-0.00354145	-0.0023076	0.00443932	-0.000252167	0.00401045	-0.00330837	-0.014485
42.1667	0.050785	-0.010849	0.327448	0.029147	0.032941	0.0308694	-0.00652314	0.000462793	-0.00406346	-0.00986139	0.0224042	-0.00133756	0.00314923	1.50857e-05	-0.00243356	0.013144	0.00459126	0.00121205	-0.00812494	-0.00550353	-0.00589916	0.0010875	-0.00716983	-0.00865078	-0.00115054	-0.00217369	-0.00321347	-0.00253122	0.00522073	-5.93513e-05	0.00455906	-0.00337832	-0.0134797
42.5	0.052854	-0.00637265	0.327998	0.0363065	0.040662	0.0369921	-0.00502648	0.00168854	-0.00325683	-0.00838135	0.0320398	-0.000950644	0.00502038	0.000195138	-0.000961633	0.0195776	0.0080632	0.00555883	-0.00541567	-0.00146462	-0.00134622	0.00359895	-0.00484226	-0.00637604	-0.000738709	-0.00184336	-0.00290869	-0.00251811	0.00591119	0.000584855	0.00531373	-0.00295369	-0.0119784
42.8333	0.0555048	0.000828679	0.321382	0.0444016	0.049039	0.0440754	-0.00326122	0.00252444	-0.00209703	-0.00619609	0.0425584	-0.000293217	0.00641577	0.000143061	0.000772418	0.0261151	0.012184	0.0108478	-0.00230208	0.00324489	0.00381904	0.00626918	-0.00180263	-0.00381514	-0.000320691	-0.00163583	-0.00264377	-0.00220482	0.00654953	0.00175308	0.00622255	-0.00192353	-0.0101616
43.1667	0.0590143	0.0100673	0.309005	0.0535527	0.0581852	0.0522961	-0.00135389	0.00315477	-0.000559898	-0.00359405	0.0540885	0.000680773	0.00734416	-9.39345e-06	0.00268831	0.0329637	0.0170784	0.0173099	0.00123519	0.00831609	0.00947899	0.00891829	0.00152501	-0.00115088	3.17351e-05	-0.00149939	-0.00232048	-0.00165216	0.00721372	0.00338674	0.00716213	-0.000296668	-0.00827341
43.5	0.0636014	0.0204026	0.292664	0.0639066	0.0682463	0.0618251	0.000531019	0.00385199	0.00138383	-0.000915376	0.0668054	0.00200261	0.00787808	-8.8326e-05	0.00470405	0.040452	0.0228751	0.0252186	0.00524452	0.0134008	0.015529	0.0113501	0.0046684	0.00138665	0.000240924	-0.00135871	-0.00181187	-0.000952012	0.00799152	0.00539445	0.00799128	0.00188812	-0.00657334
43.8333	0.0693199	0.0309288	0.27409	0.0756085	0.0794104	0.0728014	0.00229226	0.00484222	0.00375037	0.00157	0.0808714	0.00366978	0.00813028	8.27025e-05	0.00672354	0.0489461	0.0297046	0.0348027	0.00975928	0.0182279	0.021876	0.0134241	0.00726251	0.00363896	0.000277084	-0.00114067	-0.00101609	-0.000176211	0.00893873	0.00765223	0.00860204	0.00453992	-0.00524207
44.1667	0.0755642	0.0408782	0.254753	0.088797	0.0920355	0.0852357	0.00408147	0.00616634	0.00650383	0.00387298	0.0963984	0.00554457	0.0083744	0.000690293	0.00859427	0.0589634	0.037705	0.0461129	0.0147527	0.0228336	0.0284721	0.0152221	0.00937144	0.005734	0.000301839	-0.000780995	6.82936e-05	0.000683495	0.00998332	0.00990574	0.0090194	0.0073593	-0.0041443
44.5	0.0815635	0.0495181	0.236057	0.103609	0.106523	0.0991065	0.00611351	0.00781889	0.00959527	0.00607465	0.113485	0.00745543	0.00892434	0.00192359	0.0101497	0.0710593	0.0470161	0.0591558	0.0201828	0.0273312	0.0352813	0.0168815	0.0111665	0.00787132	0.000524666	-0.00021759	0.00141763	0.00165539	0.0110212	0.011868	0.00930162	0.00999468	-0.00306575
44.8333	0.0866907	0.056379	0.219287	0.120174	0.123204	0.11441	0.00855719	0.0097954	0.0129685	0.0082754	0.132266	0.00924645	0.0100296	0.00388148	0.0112729	0.0857063	0.0577602	0.0739129	0.026026	0.0318699	0.0422594	0.0185203	0.0128054	0.0102085	0.00110274	0.000602656	0.00299873	0.00277047	0.0119582	0.0133166	0.00951478	0.0121629	-0.00181477
45.1667	0.0908919	0.0620457	0.20525	0.13858	0.142144	0.131214	0.0113971	0.0120954	0.016538	0.0106527	0.153016	0.0108241	0.011682	0.00630187	0.0120463	0.103046	0.0699881	0.0902663	0.0323306	0.0367412	0.0493314	0.0201792	0.0143908	0.0127353	0.00198399	0.00169699	0.00474023	0.00407062	0.0127389	0.0142862	0.00975624	0.0138544	-0.000290224
45.5	0.0942565	0.0673664	0.194636	0.158909	0.163336	0.149604	0.0145719	0.0147196	0.0202112	0.0134032	0.176043	0.0121103	0.0138091	0.00883243	0.0126019	0.123139	0.083733	0.108074	0.0391629	0.0422725	0.0564146	0.0218794	0.0160115	0.0153995	0.00306405	0.00307367	0.00656124	0.00560042	0.0133175	0.014876	0.0101312	0.0151281	0.00158641
45.8333	0.0969621	0.0730497	0.18791	0.181188	0.186683	0.169695	0.0179967	0.0176627	0.0238869	0.0166635	0.20157	0.0130737	0.0163	0.0111746	0.0130776	0.145958	0.0990907	0.127242	0.0466392	0.0487999	0.0635831	0.0236728	0.0178075	0.0181659	0.0042349	0.00472162	0.00838023	0.00737202	0.0136768	0.0152151	0.0107343	0.0160797	0.00384514
46.1667	0.0995393	0.0792457	0.184654	0.205219	0.211719	0.191732	0.0214933	0.0208972	0.0274296	0.0203294	0.229458	0.013869	0.0188898	0.013245	0.0136331	0.171138	0.116408	0.147878	0.0550749	0.0566945	0.071539	0.0257339	0.0201221	0.0210672	0.00537383	0.00655223	0.0101131	0.00926772	0.013913	0.0155517	0.0116186	0.0169529	0.00632187
46.5	0.102607	0.0859648	0.184226	0.23075	0.237883	0.215987	0.0248599	0.0243896	0.0306955	0.0242368	0.259482	0.0146973	0.0212753	0.0150141	0.0144339	0.198227	0.136096	0.170139	0.0648354	0.066336	0.0811411	0.0282678	0.0233496	0.0241531	0.00635449	0.00845754	0.0116749	0.0111374	0.0141508	0.0161639	0.0128264	0.0180284	0.00880401
46.8333	0.106528	0.0930246	0.185657	0.25738	0.264536	0.242438	0.0279521	0.0280823	0.033537	0.0282367	0.291224	0.0157079	0.0232103	0.0164689	0.0156039	0.226704	0.158361	0.194067	0.0761456	0.0779875	0.0930336	0.0314362	0.0277603	0.0274499	0.00708945	0.0103371	0.0129855	0.0128733	0.0145223	0.0172576	0.0143625	0.0195092	0.011087
47.1667	0.110649	0.0994713	0.186663	0.284118	0.290709	0.269874	0.0308537	0.0318199	0.0357918	0.032242	0.323502	0.0168424	0.0246766	0.0176633	0.0170999	0.25576	0.182606	0.219242	0.0886685	0.0914459	0.107001	0.0352274	0.0331291	0.0308896	0.00764706	0.0121202	0.0139829	0.0145369	0.015191	0.0187487	0.0160812	0.0212883	0.0129982
47.5	0.114061	0.104158	0.184632	0.309822	0.315353	0.296786	0.0337059	0.0354225	0.0372941	0.0361813	0.354942	0.0179906	0.0257133	0.0186678	0.018837	0.284519	0.208029	0.245132	0.101927	0.106391	0.122612	0.0395866	0.039107	0.0343807	0.00813461	0.0137439	0.0146096	0.0162323	0.0163279	0.0204812	0.0177992	0.0231811	0.0143731
47.8333	0.115972	0.105982	0.177218	0.333497	0.337556	0.32172	0.0366177	0.0387144	0.0379695	0.0400045	0.384312	0.0190671	0.0263945	0.0195812	0.0207138	0.312232	0.233829	0.271217	0.115496	0.122453	0.139352	0.0444038	0.0453056	0.0378535	0.00866949	0.0151742	0.014856	0.0180252	0.0180367	0.022316	0.0193502	0.0250084	0.0151036
48.1667	0.116058	0.104009	0.163128	0.354722	0.356967	0.343429	0.0395698	0.041536	0.0381108	0.0437482	0.410947	0.020087	0.0269358	0.0206158	0.0225628	0.338668	0.259187	0.297047	0.129165	0.139062	0.156363	0.0493505	0.0511807	0.0413258	0.0094094	0.0164934	0.0149034	0.0198297	0.0201508	0.0241829	0.0206362	0.0266115	0.0153071
48.5	0.114114	0.09735	0.141338	0.373222	0.37337	0.360719	0.0425107	0.0437316	0.0381021	0.0474709	0.434322	0.0210905	0.0275882	0.0220123	0.0241998	0.363727	0.283284	0.322186	0.142773	0.155596	0.1727	0.0540429	0.0561486	0.0448371	0.0105221	0.0178131	0.0149811	0.0215214	0.0224364	0.0260289	0.0215767	0.0278371	0.0151574
48.8333	0.109832	0.0853311	0.110974	0.388829	0.386712	0.37277	0.0453802	0.0452038	0.0382758	0.0511754	0.454078	0.0221212	0.0285533	0.0239639	0.0254663	0.387491	0.305584	0.346355	0.156309	0.171599	0.187674	0.0582088	0.0597656	0.0484809	0.0121188	0.0192074	0.015282	0.0229992	0.0246509	0.0277978	0.0221518	0.028589	0.0148441
49.1667	0.10249	0.0681381	0.0717823	0.401812	0.397568	0.380249	0.0480823	0.0460882	0.0387555	0.0546428	0.470518	0.0232377	0.0298349	0.026475	0.0263072	0.410778	0.32668	0.369889	0.170357	0.187267	0.201603	0.0620195	0.0621462	0.0525668	0.0140841	0.0206015	0.0158539	0.0242536	0.0265168	0.0294193	0.0225858	0.0289986	0.0146193
49.5	0.0912642	0.0461726	0.0236626	0.412546	0.406674	0.384198	0.0505121	0.0465789	0.0396131	0.0575991	0.484109	0.0245022	0.0313873	0.0295028	0.0266926	0.434587	0.34745	0.39328	0.185647	0.202958	0.215058	0.0657578	0.0635446	0.0574585	0.0162462	0.0218835	0.0167084	0.0252982	0.0277477	0.0308201	0.0231641	0.0292543	0.0147505
49.8333	0.0754176	0.0199904	-0.033279	0.421363	0.414646	0.385684	0.052584	0.0468924	0.0409168	0.0598703	0.495287	0.0259802	0.0331742	0.0329907	0.0266815	0.459888	0.36881	0.417135	0.202959	0.219141	0.228782	0.0697118	0.0643133	0.0634657	0.0184519	0.0229713	0.0178567	0.0261676	0.0281622	0.0319646	0.024122	0.0295538	0.0154499
50.1667	0.0545548	-0.00923444	-0.0981088	0.428403	0.421628	0.385876	0.0542901	0.0473357	0.0427222	0.0616832	0.504374	0.027751	0.0351962	0.0368286	0.0266859	0.487532	0.391833	0.442526	0.223276	0.236722	0.244207	0.0741924	0.065197	0.0706827	0.0206233	0.0239028	0.019308	0.0269814	0.0279977	0.0329686	0.0254951	0.0301309	0.0167071
50.5	0.0283665	-0.0401731	-0.169687	0.433761	0.427647	0.385969	0.055642	0.0482386	0.0450818	0.0633652	0.511657	0.0298972	0.037463	0.0408925	0.0272059	0.518334	0.417628	0.470643	0.247631	0.256716	0.262939	0.0795161	0.0670387	0.0791499	0.0227014	0.0247457	0.0210712	0.0278801	0.027596	0.0339858	0.027269	0.0312286	0.0184559
50.8333	-0.00324075	-0.0716441	-0.246374	0.437277	0.432425	0.386741	0.0566585	0.0498465	0.0480638	0.065172	0.517159	0.0324765	0.0399996	0.045074	0.0286423	0.552854	0.447087	0.502475	0.276891	0.280106	0.286536	0.0860502	0.0707059	0.0889492	0.0246659	0.0255764	0.0231699	0.0290103	0.027302	0.0351605	0.0294292	0.033031	0.0206268
51.1667	-0.0394975	-0.103054	-0.324535	0.437756	0.434476	0.387304	0.0573888	0.052069	0.0518006	0.0670744	0.519831	0.0354463	0.0428916	0.0493255	0.0309977	0.590606	0.480223	0.538218	0.311252	0.307749	0.316381	0.0943655	0.0771628	0.100328	0.026652	0.0265047	0.0256857	0.0305421	0.027471	0.0365999	0.031961	0.035486	0.0231361
51.5	-0.0794185	-0.133955	-0.400038	0.43375	0.43201	0.386352	0.0578893	0.0547315	0.0564406	0.0689718	0.518358	0.0387393	0.0462399	0.0536146	0.0341748	0.630844	0.516828	0.577871	0.350746	0.34047	0.35381	0.105083	0.0873982	0.113577	0.0288332	0.027649	0.0287152	0.0326516	0.0284611	0.0384017	0.0348492	0.0384825	0.0258968
51.8333	-0.121892	-0.163981	-0.468923	0.423763	0.423351	0.382289	0.0583011	0.0576725	0.0620746	0.0707158	0.511365	0.0422659	0.050115	0.0578796	0.0380599	0.672377	0.556259	0.620797	0.395223	0.378865	0.399703	0.118848	0.102242	0.128954	0.0313569	0.0291339	0.0323092	0.0354876	0.0305399	0.0406231	0.0380868	0.0418937	0.0288498
52.1667	-0.165303	-0.193085	-0.527936	0.406114	0.407276	0.372356	0.0591036	0.060784	0.0685633	0.0719679	0.497242	0.0458487	0.0544662	0.0619405	0.0424716	0.712236	0.596129	0.663819	0.443813	0.422618	0.453102	0.136393	0.121892	0.146605	0.0342632	0.03111	0.0363377	0.039091	0.0336139	0.0431591	0.0416983	0.0455309	0.0320492
52.5	-0.207909	-0.221299	-0.573994	0.379075	0.382676	0.353502	0.0608608	0.0639715	0.0757101	0.0723416	0.474322	0.049288	0.0592129	0.0655878	0.0472118	0.747008	0.633615	0.703126	0.495467	0.471183	0.512593	0.158476	0.146385	0.166647	0.0375659	0.0337342	0.0406247	0.0434755	0.0374994	0.045864	0.045716	0.0491895	0.0355771
52.8333	-0.247972	-0.248485	-0.604654	0.341406	0.348804	0.323262	0.0640612	0.0671901	0.0833494	0.0716868	0.441242	0.0524143	0.0642844	0.0686871	0.0520806	0.77333	0.665748	0.735116	0.549125	0.523733	0.576601	0.185668	0.175685	0.189272	0.0412721	0.0371556	0.0449917	0.0486242	0.0420059	0.0486424	0.0501388	0.0527238	0.0394892
53.1667	-0.283766	-0.273832	-0.620015	0.29382	0.306371	0.281505	0.0688923	0.0705945	0.0914417	0.0707968	0.397865	0.0551782	0.069652	0.0714029	0.056871	0.788041	0.688971	0.757027	0.603684	0.578308	0.642916	0.217812	0.209456	0.214996	0.0453629	0.0414926	0.0492475	0.0543965	0.046917	0.0516005	0.0548329	0.056223	0.0437359
53.5	-0.313571	-0.296356	-0.620811	0.237516	0.256449	0.228683	0.0754663	0.0743894	0.0999788	0.0707013	0.34436	0.0575605	0.0752971	0.0739748	0.0613747	0.788029	0.699581	0.766305	0.658029	0.632665	0.709165	0.254566	0.247287	0.244411	0.0498129	0.0468554	0.0531977	0.0606211	0.0520095	0.0548948	0.059631	0.0598352	0.048241
53.8333	-0.336071	-0.315148	-0.608211	0.174234	0.200268	0.16592	0.0838356	0.0787623	0.108988	0.072315	0.281371	0.0594992	0.0811391	0.0766268	0.0653993	0.770636	0.694315	0.760892	0.710851	0.684373	0.773006	0.295689	0.28886	0.278112	0.0545624	0.0532705	0.0567109	0.0671592	0.0571003	0.0586677	0.0644096	0.0636858	0.0529195
54.1667	-0.351581	-0.329594	-0.585102	0.10787	0.139688	0.0970298	0.0938148	0.0838316	0.118639	0.0760938	0.211426	0.0607614	0.0868479	0.079521	0.0688178	0.735016	0.67166	0.740713	0.760067	0.73025	0.832202	0.34136	0.334222	0.316711	0.0594142	0.0604271	0.0599063	0.0740016	0.0621652	0.0630065	0.0692201	0.0678104	0.0576505
54.5	-0.360823	-0.339156	-0.554806	0.0428616	0.0767241	0.0264954	0.105159	0.089699	0.129138	0.0823791	0.137531	0.0610714	0.0920314	0.0828041	0.0715198	0.680775	0.630541	0.706185	0.803399	0.766928	0.884544	0.391858	0.383513	0.360822	0.0641367	0.0679308	0.0629662	0.0811721	0.0672199	0.067984	0.0741578	0.0722226	0.0623039
54.8333	-0.364435	-0.34345	-0.520535	-0.0167587	0.0134642	-0.0413832	0.117707	0.0964637	0.140725	0.0913521	0.0627327	0.0602496	0.0963349	0.0865271	0.073414	0.608095	0.570576	0.657759	0.838364	0.791073	0.927585	0.447384	0.4367	0.410924	0.0685319	0.0753872	0.0660541	0.0886249	0.0722753	0.0736087	0.0792563	0.0768874	0.0667686
55.1667	-0.362733	-0.342711	-0.485072	-0.0685656	-0.0477262	-0.103045	0.131633	0.104216	0.153782	0.102555	-0.00973423	0.0585005	0.0995543	0.0903599	0.0744879	0.519475	0.494144	0.596012	0.861667	0.799501	0.957933	0.507826	0.493055	0.466947	0.0725358	0.082405	0.0692596	0.0960374	0.0773234	0.0796303	0.0843036	0.0815787	0.0710078
55.5	-0.355954	-0.337331	-0.451094	-0.110536	-0.104411	-0.155116	0.147197	0.113043	0.168723	0.115368	-0.0765906	0.0561243	0.101523	0.0938766	0.0747481	0.417992	0.404318	0.521556	0.869806	0.789061	0.971957	0.572993	0.551677	0.528686	0.0761177	0.0885931	0.0726539	0.103018	0.0823516	0.0857335	0.0890263	0.0860219	0.0750032
55.8333	-0.344386	-0.327755	-0.420696	-0.141407	-0.154376	-0.194896	0.164638	0.123161	0.18594	0.129046	-0.134936	0.0535043	0.102124	0.0966596	0.0741849	0.307163	0.304535	0.43538	0.859589	0.757229	0.966279	0.642123	0.61121	0.595543	0.0791898	0.0935992	0.0762232	0.109179	0.0872929	0.0916131	0.0931785	0.0899425	0.0787121
56.1667	-0.328542	-0.314636	-0.393651	-0.162959	-0.196294	-0.222398	0.184121	0.135294	0.205718	0.142321	-0.183382	0.0513549	0.101437	0.098324	0.0727215	0.192273	0.199696	0.340002	0.82904	0.703971	0.93853	0.712163	0.668471	0.665354	0.0814349	0.0972247	0.0796152	0.114151	0.0918638	0.0970034	0.0966256	0.0930646	0.0819934
56.5	-0.308989	-0.298681	-0.369153	-0.17773	-0.229056	-0.23831	0.205791	0.150291	0.22832	0.1538	-0.220921	0.0504733	0.0995909	0.098493	0.0702647	0.0790446	0.0950683	0.238317	0.776492	0.629879	0.886597	0.779489	0.719818	0.735565	0.0824787	0.0993092	0.082393	0.117569	0.0957266	0.101649	0.0992606	0.0951122	0.0846816
56.8333	-0.286528	-0.28062	-0.346419	-0.188034	-0.251792	-0.243611	0.229884	0.169005	0.254057	0.162415	-0.246935	0.0514673	0.0967753	0.0969454	0.0668192	-0.0271685	-0.00432922	0.133405	0.701194	0.536355	0.809323	0.840039	0.761483	0.803223	0.0820562	0.0997705	0.0841634	0.119171	0.0985812	0.105292	0.101022	0.095892	0.0866342
57.1667	-0.262886	-0.261276	-0.32477	-0.195284	-0.264566	-0.240433	0.25699	0.192282	0.283455	0.168422	-0.262369	0.054186	0.0934193	0.0940808	0.0627815	-0.122506	-0.0944757	0.0290689	0.606076	0.428055	0.709398	0.888007	0.789173	0.863802	0.0803404	0.0988369	0.0847093	0.119111	0.100278	0.107674	0.102027	0.0955421	0.0878014
57.5	-0.240022	-0.241495	-0.303548	-0.200666	-0.267679	-0.231196	0.287789	0.22097	0.317088	0.172404	-0.268563	0.0582891	0.0900119	0.0904543	0.0586462	-0.20348	-0.171599	-0.0707046	0.494986	0.310448	0.590472	0.917152	0.798469	0.912378	0.0776137	0.0968145	0.0838574	0.117647	0.100705	0.108533	0.102442	0.0942834	0.0881565
57.8333	-0.219719	-0.222151	-0.282248	-0.20509	-0.261773	-0.218195	0.322814	0.255605	0.35544	0.175301	-0.267027	0.0633793	0.0870193	0.0866677	0.0549025	-0.267383	-0.232585	-0.161916	0.372367	0.189113	0.456837	0.921878	0.785619	0.944077	0.074209	0.093978	0.0815094	0.115082	0.0997967	0.107693	0.102366	0.0923532	0.0876995
58.1667	-0.203057	-0.204219	-0.260958	-0.208355	-0.248866	-0.203216	0.362001	0.295474	0.398614	0.17948	-0.259979	0.0688319	0.0848147	0.0835088	0.0520185	-0.314636	-0.276958	-0.240506	0.245049	0.0700717	0.31535	0.899184	0.749568	0.954209	0.0706624	0.0904773	0.0778661	0.111916	0.0976805	0.105314	0.101652	0.090055	0.0865368
58.5	-0.190936	-0.188704	-0.239915	-0.209986	-0.231317	-0.18792	0.40514	0.339556	0.446621	0.187666	-0.24981	0.0739654	0.0837484	0.081812	0.0504572	-0.346439	-0.304898	-0.302405	0.120454	-0.040541	0.173508	0.846713	0.689931	0.938132	0.0675603	0.0864307	0.0732031	0.108692	0.09453	0.10164	0.100087	0.0877089	0.0848015
58.8333	-0.183994	-0.176423	-0.219365	-0.209511	-0.211453	-0.173762	0.451504	0.38649	0.498756	0.202214	-0.23857	0.0783493	0.0840364	0.0822105	0.0505953	-0.364272	-0.31719	-0.344573	0.00536369	-0.137265	0.0384665	0.763551	0.607434	0.892328	0.0653874	0.0819421	0.0678547	0.105829	0.0905339	0.0969677	0.097526	0.0855956	0.0826112
59.1667	-0.181812	-0.167445	-0.199605	-0.206494	-0.191473	-0.161387	0.498313	0.433569	0.551463	0.224012	-0.226938	0.0825571	0.085358	0.0845323	0.052465	-0.37074	-0.317033	-0.368108	-0.0960093	-0.217334	-0.0839855	0.65454	0.507254	0.817783	0.0642206	0.0770566	0.0623906	0.103234	0.0859413	0.0917947	0.0940876	0.0838397	0.0800216
59.5	-0.183704	-0.161655	-0.180941	-0.200504	-0.173542	-0.151234	0.54227	0.477749	0.600472	0.253576	-0.215253	0.0874134	0.0872581	0.088404	0.0560124	-0.368726	-0.30823	-0.375142	-0.180095	-0.278651	-0.188402	0.525961	0.395678	0.716605	0.0640349	0.0718048	0.057439	0.100686	0.0810163	0.0866717	0.0899552	0.0825268	0.0770731
59.8333	-0.188789	-0.158827	-0.163762	-0.191487	-0.159419	-0.14365	0.57995	0.515924	0.641373	0.291167	-0.203817	0.0938144	0.0893558	0.0934724	0.0611241	-0.360889	-0.294382	-0.368273	-0.244241	-0.32	-0.27051	0.384646	0.279097	0.592058	0.0647706	0.0662603	0.0535338	0.0979654	0.0760207	0.0820749	0.0853308	0.0816968	0.0738316
60.1667	-0.195396	-0.158292	-0.148796	-0.180892	-0.149237	-0.138619	0.607415	0.544749	0.669182	0.336006	-0.192806	0.102942	0.0915672	0.0994643	0.0674478	-0.348982	-0.278289	-0.351959	-0.289474	-0.343667	-0.330734	0.239621	0.164317	0.452022	0.0662292	0.060669	0.0508297	0.0948638	0.0712066	0.0781848	0.0804887	0.0812079	0.0704661
60.5	-0.201659	-0.159271	-0.136854	-0.170543	-0.142723	-0.136033	0.620597	0.560817	0.678775	0.387054	-0.182361	0.116051	0.0938824	0.106126	0.0745719	-0.334531	-0.262549	-0.331126	-0.317739	-0.352816	-0.370675	0.100462	0.0582483	0.305534	0.0681772	0.0553195	0.0493866	0.0911747	0.066824	0.075108	0.0757219	0.0808726	0.0671709
60.8333	-0.205828	-0.161068	-0.128588	-0.162075	-0.139524	-0.135796	0.615929	0.561188	0.665903	0.443024	-0.172715	0.134183	0.096394	0.113344	0.0821678	-0.318907	-0.249321	-0.309967	-0.331248	-0.35069	-0.392529	-0.0243131	-0.0331778	0.16125	0.0703108	0.0504672	0.0492112	0.0867429	0.0631258	0.0729464	0.071292	0.0804883	0.0640951
61.1667	-0.206629	-0.163312	-0.124027	-0.156365	-0.138979	-0.137871	0.591838	0.544785	0.629819	0.501619	-0.164477	0.157536	0.0996031	0.121553	0.0902401	-0.302864	-0.238994	-0.289755	-0.333292	-0.340851	-0.40089	-0.130425	-0.107941	0.0263082	0.0720442	0.0462327	0.0500966	0.0816196	0.060377	0.071782	0.0673371	0.0797908	0.0612054
61.5	-0.202905	-0.165718	-0.123037	-0.154103	-0.140347	-0.14223	0.547252	0.510996	0.570649	0.560292	-0.158349	0.186095	0.104113	0.13133	0.0988764	-0.287	-0.23152	-0.271032	-0.327428	-0.326942	-0.400952	-0.214652	-0.165	-0.09253	0.0727208	0.0427032	0.0517824	0.0759074	0.0588457	0.071692	0.0639644	0.0785003	0.0584228
61.8333	-0.193977	-0.168079	-0.125408	-0.155547	-0.142879	-0.148647	0.482092	0.459883	0.489592	0.616249	-0.154783	0.219609	0.110491	0.143291	0.10831	-0.271913	-0.226687	-0.254367	-0.316978	-0.312138	-0.397462	-0.274893	-0.204084	-0.189644	0.0718244	0.0400059	0.0540289	0.069778	0.0587541	0.0727179	0.0612822	0.0764324	0.0556806
62.1667	-0.181063	-0.17051	-0.130602	-0.159239	-0.145785	-0.156089	0.400257	0.394204	0.392128	0.665694	-0.153231	0.256873	0.119158	0.158223	0.119354	-0.258193	-0.223641	-0.240449	-0.304314	-0.297751	-0.393395	-0.31354	-0.228009	-0.263971	0.0693985	0.0384281	0.0566789	0.0636797	0.0601421	0.0747581	0.0594046	0.0737829	0.0529603
62.5	-0.16586	-0.173206	-0.138004	-0.163292	-0.148263	-0.163322	0.306639	0.31739	0.284805	0.704585	-0.152898	0.296446	0.130498	0.176954	0.132968	-0.246431	-0.221371	-0.229991	-0.29157	-0.284626	-0.39128	-0.334102	-0.240366	-0.315587	0.0656265	0.0382972	0.0595961	0.0581299	0.063004	0.0776753	0.0584468	0.0708425	0.0502555
62.8333	-0.1501	-0.17636	-0.146987	-0.166157	-0.14969	-0.169247	0.206367	0.233159	0.174139	0.728918	-0.153235	0.336773	0.144935	0.200236	0.150045	-0.23724	-0.219109	-0.223549	-0.280549	-0.273461	-0.393134	-0.340192	-0.244641	-0.345466	0.060857	0.0399057	0.0626993	0.0536616	0.067254	0.0813558	0.0584956	0.0679228	0.0475935
63.1667	-0.135681	-0.180166	-0.15689	-0.167639	-0.150135	-0.173317	0.105498	0.146378	0.0664852	0.734844	-0.154692	0.375856	0.163056	0.228521	0.171205	-0.231328	-0.217078	-0.221031	-0.271722	-0.264372	-0.398921	-0.335819	-0.243912	-0.358169	0.0560977	0.0434065	0.0661284	0.0508705	0.0724868	0.0857806	0.0595237	0.0654192	0.0451363
63.5	-0.124536	-0.184817	-0.167044	-0.167883	-0.149841	-0.175119	0.0103269	0.0622008	-0.0318339	0.718555	-0.157966	0.411583	0.185486	0.262183	0.197004	-0.229425	-0.21575	-0.222185	-0.265231	-0.257326	-0.408093	-0.325093	-0.241155	-0.359151	0.0525213	0.0489176	0.0700784	0.050368	0.0782174	0.0909545	0.0614752	0.0637479	0.0430795
63.8333	-0.118225	-0.190399	-0.176885	-0.167117	-0.149095	-0.174444	-0.0736731	-0.0147395	-0.115484	0.677273	-0.163651	0.441735	0.212919	0.301314	0.227689	-0.231899	-0.215667	-0.226654	-0.261185	-0.252173	-0.419737	-0.311769	-0.238859	-0.353433	0.0512489	0.056537	0.0748719	0.052649	0.0840956	0.096951	0.0643621	0.0633365	0.0416341
64.1667	-0.116794	-0.196579	-0.186278	-0.165899	-0.148348	-0.17189	-0.14431	-0.0818919	-0.18307	0.612348	-0.171922	0.463662	0.246322	0.344869	0.26228	-0.237666	-0.217655	-0.233657	-0.259572	-0.248294	-0.431497	-0.298194	-0.237573	-0.344282	0.0531951	0.0662816	0.0813413	0.0577421	0.0903116	0.104118	0.0684674	0.0646588	0.0410723
64.5	-0.119913	-0.202917	-0.195196	-0.164873	-0.148093	-0.168257	-0.20021	-0.137227	-0.234183	0.526161	-0.182853	0.474605	0.286728	0.39152	0.299488	-0.245277	-0.222613	-0.242308	-0.260348	-0.24495	-0.440651	-0.286358	-0.237355	-0.334525	0.059223	0.0781484	0.0904465	0.0655596	0.0971907	0.112873	0.0741417	0.0682	0.0416816
64.8333	-0.127097	-0.208996	-0.203585	-0.164511	-0.148694	-0.164256	-0.240615	-0.179344	-0.268918	0.422122	-0.196153	0.472021	0.334498	0.439631	0.337774	-0.25337	-0.230899	-0.251653	-0.263317	-0.241602	-0.444784	-0.27778	-0.238146	-0.32648	0.0700401	0.0922168	0.103053	0.0760739	0.105177	0.123658	0.0817704	0.0744163	0.0437795
65.1667	-0.137228	-0.214493	-0.211298	-0.1646	-0.15	-0.160232	-0.267221	-0.209367	-0.289373	0.307762	-0.210077	0.454217	0.387286	0.486329	0.37458	-0.260909	-0.240721	-0.260469	-0.26767	-0.238516	-0.442698	-0.272092	-0.239397	-0.320411	0.0857323	0.108895	0.119653	0.0894992	0.115191	0.137016	0.0918774	0.0836466	0.0478025
65.5	-0.149036	-0.219108	-0.218159	-0.164759	-0.151734	-0.156439	-0.282339	-0.22905	-0.29815	0.191639	-0.222519	0.419715	0.442074	0.528437	0.407097	-0.266946	-0.249746	-0.267465	-0.272443	-0.236156	-0.433504	-0.268453	-0.240435	-0.316068	0.10623	0.128676	0.140642	0.10611	0.128271	0.153518	0.105021	0.0962008	0.0542171
65.8333	-0.161213	-0.222575	-0.224026	-0.164679	-0.153599	-0.153081	-0.288286	-0.240203	-0.297888	0.0815476	-0.231687	0.367937	0.4953	0.562555	0.432471	-0.270623	-0.255861	-0.271582	-0.276732	-0.234928	-0.416899	-0.266053	-0.240715	-0.313217	0.13136	0.151986	0.166187	0.126186	0.145311	0.173657	0.121679	0.112271	0.0633933
66.1667	-0.172305	-0.224746	-0.228871	-0.164351	-0.155242	-0.150162	-0.287399	-0.244856	-0.291369	-0.0177752	-0.237051	0.301912	0.54124	0.584413	0.44767	-0.271459	-0.257834	-0.272689	-0.279873	-0.235007	-0.394943	-0.264202	-0.240185	-0.311671	0.160541	0.179007	0.195539	0.15002	0.166616	0.197631	0.142003	0.131579	0.075314
66.5	-0.180826	-0.225508	-0.232696	-0.163838	-0.156293	-0.147638	-0.282022	-0.245099	-0.281413	-0.102356	-0.238394	0.225569	0.573625	0.589523	0.449617	-0.269068	-0.25465	-0.270887	-0.281263	-0.236511	-0.370287	-0.262245	-0.238919	-0.311261	0.193087	0.209853	0.227718	0.177914	0.192345	0.22556	0.166065	0.153728	0.0898656
66.8333	-0.185637	-0.224779	-0.235507	-0.163212	-0.156399	-0.145396	-0.274227	-0.242833	-0.270504	-0.169257	-0.235624	0.143132	0.586958	0.5742	0.435842	-0.263205	-0.245812	-0.266559	-0.28048	-0.239349	-0.345409	-0.259647	-0.237008	-0.311712	0.228161	0.244331	0.261436	0.209837	0.222326	0.257199	0.193847	0.178314	0.106922
67.1667	-0.186999	-0.222607	-0.237335	-0.162578	-0.155289	-0.14307	-0.265	-0.239218	-0.259784	-0.219682	-0.229132	0.0599884	0.578814	0.537987	0.40629	-0.254191	-0.232887	-0.261207	-0.277842	-0.242601	-0.322098	-0.256372	-0.234612	-0.312345	0.264315	0.281006	0.294173	0.244455	0.255065	0.290831	0.22499	0.204904	0.126309
67.5	-0.185522	-0.21907	-0.238214	-0.162051	-0.152709	-0.140225	-0.255055	-0.23523	-0.25006	-0.255869	-0.219433	-0.0181805	0.547537	0.48123	0.361512	-0.242491	-0.217958	-0.256615	-0.273849	-0.245141	-0.301967	-0.252511	-0.231908	-0.312377	0.299947	0.318132	0.323103	0.280102	0.288739	0.324373	0.259043	0.233056	0.147839
67.8333	-0.181866	-0.214301	-0.2382	-0.161658	-0.148572	-0.136548	-0.245045	-0.23162	-0.241998	-0.280198	-0.207281	-0.0863905	0.492639	0.405238	0.302752	-0.228902	-0.203058	-0.254093	-0.268963	-0.246003	-0.286308	-0.248182	-0.229034	-0.311185	0.333282	0.353637	0.345434	0.315106	0.321278	0.355538	0.295179	0.262127	0.171141
68.1667	-0.176873	-0.208636	-0.237431	-0.161085	-0.143461	-0.132207	-0.235382	-0.228244	-0.235702	-0.295624	-0.194391	-0.142444	0.418301	0.315169	0.23403	-0.215553	-0.190026	-0.253049	-0.263495	-0.244864	-0.275107	-0.243627	-0.225957	-0.30878	0.361845	0.384143	0.35853	0.347764	0.349627	0.381214	0.331051	0.290677	0.195103
68.5	-0.171434	-0.202464	-0.236068	-0.159932	-0.138127	-0.127488	-0.226416	-0.224735	-0.231136	-0.305241	-0.18272	-0.184838	0.329872	0.217142	0.16006	-0.204909	-0.18065	-0.252419	-0.257715	-0.24156	-0.268027	-0.23912	-0.222605	-0.305331	0.382988	0.405947	0.359788	0.37636	0.370489	0.398085	0.36393	0.317063	0.218431
68.8333	-0.166265	-0.196118	-0.23425	-0.157854	-0.133225	-0.122675	-0.218433	-0.220746	-0.228166	-0.311647	-0.17388	-0.212775	0.232967	0.11716	0.0854512	-0.198889	-0.176202	-0.251262	-0.251889	-0.235992	-0.264529	-0.2349	-0.218953	-0.301038	0.394173	0.415706	0.347219	0.399012	0.380896	0.403219	0.39095	0.339478	0.239658
69.1667	-0.161376	-0.189718	-0.232042	-0.154737	-0.129033	-0.118035	-0.211462	-0.216023	-0.226257	-0.315459	-0.168124	-0.228266	0.134263	0.0207673	0.0144028	-0.197241	-0.175887	-0.249139	-0.246263	-0.228298	-0.263272	-0.231072	-0.215161	-0.296222	0.393315	0.411523	0.321277	0.413145	0.379211	0.39523	0.408693	0.355449	0.25663
69.5	-0.156604	-0.18333	-0.229487	-0.150524	-0.125732	-0.113833	-0.205466	-0.21033	-0.224775	-0.316794	-0.165359	-0.234023	0.0407022	-0.0666081	-0.0489898	-0.199169	-0.178389	-0.245733	-0.241076	-0.218679	-0.262713	-0.227711	-0.211437	-0.291239	0.378442	0.391865	0.283027	0.416018	0.36413	0.373118	0.413604	0.36234	0.26702
69.8333	-0.151847	-0.177029	-0.226627	-0.145205	-0.123402	-0.11023	-0.200348	-0.203524	-0.223097	-0.315727	-0.165208	-0.232718	-0.0417238	-0.140351	-0.101325	-0.203708	-0.18235	-0.240933	-0.236503	-0.207504	-0.261467	-0.224798	-0.207962	-0.286389	0.34829	0.355998	0.233996	0.405416	0.334981	0.336542	0.402861	0.357816	0.268822
70.1667	-0.147264	-0.170937	-0.223485	-0.13896	-0.121711	-0.106976	-0.195762	-0.195829	-0.220645	-0.312163	-0.166142	-0.226857	-0.110833	-0.199103	-0.14198	-0.209225	-0.186235	-0.235442	-0.23247	-0.195807	-0.258765	-0.221954	-0.204809	-0.281761	0.30444	0.306401	0.177556	0.381251	0.29362	0.287805	0.376581	0.340769	0.261309
70.5	-0.143079	-0.165183	-0.22008	-0.132015	-0.120224	-0.103717	-0.191303	-0.187557	-0.21685	-0.305961	-0.166345	-0.218899	-0.165393	-0.242319	-0.171023	-0.213915	-0.188463	-0.230167	-0.228838	-0.184788	-0.253998	-0.218709	-0.202025	-0.27739	0.24918	0.246349	0.117545	0.343966	0.242539	0.229874	0.335614	0.310394	0.244072
70.8333	-0.139471	-0.159882	-0.216451	-0.12465	-0.118582	-0.10017	-0.18663	-0.179036	-0.211322	-0.297231	-0.164409	-0.210915	-0.204852	-0.270141	-0.189012	-0.216212	-0.187847	-0.225814	-0.225479	-0.175484	-0.246845	-0.214713	-0.199622	-0.273284	0.18522	0.179366	0.0576701	0.294511	0.184449	0.165896	0.281413	0.266581	0.217072
71.1667	-0.136444	-0.155076	-0.212711	-0.117371	-0.116724	-0.0963233	-0.181676	-0.170649	-0.20438	-0.287074	-0.160565	-0.203397	-0.231363	-0.285464	-0.198456	-0.215482	-0.184771	-0.222286	-0.222313	-0.168261	-0.238162	-0.210097	-0.197477	-0.269337	0.11695	0.109957	0.00114015	0.235865	0.122959	0.0997615	0.217825	0.211998	0.181736
71.5	-0.133958	-0.150788	-0.208992	-0.110733	-0.114665	-0.0922358	-0.176443	-0.162794	-0.196521	-0.276841	-0.15545	-0.196445	-0.247757	-0.291871	-0.202349	-0.211329	-0.180016	-0.219286	-0.219268	-0.163321	-0.229095	-0.205113	-0.195433	-0.265415	0.0491806	0.0428696	-0.0489636	0.171517	0.0618996	0.0355467	0.149301	0.150009	0.13986
71.8333	-0.13194	-0.147008	-0.205357	-0.105176	-0.112415	-0.0879955	-0.170982	-0.155846	-0.188244	-0.267585	-0.149615	-0.190135	-0.256637	-0.292632	-0.203356	-0.203671	-0.174327	-0.216507	-0.216262	-0.16064	-0.2206	-0.200018	-0.193333	-0.261367	-0.0137617	-0.017666	-0.0900997	0.104817	0.00479529	-0.0231357	0.0801985	0.0842312	0.0934505
72.1667	-0.130184	-0.143583	-0.201602	-0.100649	-0.109964	-0.0838085	-0.165554	-0.150088	-0.18007	-0.259173	-0.143257	-0.184447	-0.259698	-0.289759	-0.202828	-0.1937	-0.168327	-0.213609	-0.213174	-0.159293	-0.212865	-0.195086	-0.19102	-0.256985	-0.0694853	-0.0694981	-0.121888	0.0385619	-0.0460523	-0.0745215	0.014521	0.019297	0.045373
72.5	-0.12845	-0.140327	-0.197453	-0.0969827	-0.107298	-0.0799106	-0.16047	-0.145782	-0.172522	-0.251178	-0.136488	-0.179335	-0.258407	-0.28495	-0.201784	-0.182924	-0.162605	-0.210245	-0.209868	-0.158132	-0.205889	-0.190596	-0.188339	-0.252047	-0.116083	-0.110995	-0.144488	-0.0245848	-0.0886476	-0.117309	-0.0438189	-0.0399069	-0.00129519
72.8333	-0.126514	-0.137095	-0.192746	-0.0939545	-0.104436	-0.076496	-0.155964	-0.143059	-0.166043	-0.243184	-0.129471	-0.174757	-0.254156	-0.279621	-0.200954	-0.172747	-0.157627	-0.206132	-0.206232	-0.156219	-0.199658	-0.186701	-0.185151	-0.246398	-0.152152	-0.141116	-0.158382	-0.0820338	-0.121504	-0.150583	-0.0916279	-0.0892641	-0.0438052
73.1667	-0.124218	-0.133921	-0.187754	-0.0911289	-0.101528	-0.0735919	-0.151941	-0.141534	-0.160747	-0.23483	-0.122586	-0.170682	-0.248028	-0.274056	-0.199907	-0.164157	-0.153356	-0.201256	-0.202239	-0.153461	-0.194117	-0.183053	-0.181393	-0.240151	-0.178316	-0.161188	-0.165329	-0.131483	-0.145173	-0.174981	-0.12859	-0.127739	-0.0807235
73.5	-0.121421	-0.130879	-0.182858	-0.0880175	-0.0987571	-0.0711839	-0.148229	-0.140691	-0.156669	-0.225771	-0.116264	-0.167079	-0.241032	-0.268258	-0.197921	-0.158037	-0.149632	-0.195667	-0.197886	-0.149979	-0.189198	-0.179179	-0.17702	-0.23349	-0.195704	-0.173131	-0.167413	-0.170702	-0.160712	-0.191524	-0.155109	-0.155066	-0.110945
73.8333	-0.118	-0.128023	-0.178384	-0.0842951	-0.0962532	-0.0692394	-0.144644	-0.140042	-0.153758	-0.215844	-0.110868	-0.163891	-0.233987	-0.262225	-0.194447	-0.15491	-0.146284	-0.189468	-0.193168	-0.145932	-0.18482	-0.174676	-0.172053	-0.226595	-0.205568	-0.178866	-0.166534	-0.198216	-0.169343	-0.201311	-0.17194	-0.171486	-0.133749
74.1667	-0.113899	-0.125309	-0.17445	-0.0802883	-0.0939275	-0.0676515	-0.140951	-0.1392	-0.15163	-0.205631	-0.106475	-0.160958	-0.226967	-0.25594	-0.189617	-0.153853	-0.143095	-0.182966	-0.18808	-0.141636	-0.180842	-0.16942	-0.166773	-0.219639	-0.209645	-0.180331	-0.163864	-0.215566	-0.172935	-0.205734	-0.18124	-0.179271	-0.149954
74.5	-0.109082	-0.122671	-0.171119	-0.0764865	-0.0916369	-0.066295	-0.136904	-0.137805	-0.149818	-0.195896	-0.10309	-0.158093	-0.219856	-0.249384	-0.183735	-0.153583	-0.139836	-0.176518	-0.182616	-0.137446	-0.177109	-0.163359	-0.161525	-0.212793	-0.209797	-0.179467	-0.160395	-0.225052	-0.173518	-0.206258	-0.185518	-0.181198	-0.160761
74.8333	-0.103594	-0.120036	-0.168434	-0.0733026	-0.0892607	-0.065046	-0.132351	-0.135604	-0.147915	-0.187336	-0.100616	-0.155113	-0.212584	-0.242534	-0.177168	-0.152988	-0.13633	-0.170403	-0.176789	-0.133646	-0.173461	-0.156576	-0.156571	-0.206174	-0.207687	-0.177958	-0.156995	-0.228745	-0.172837	-0.204169	-0.186969	-0.179799	-0.167273
75.1667	-0.0978118	-0.117311	-0.166365	-0.070842	-0.0867669	-0.0637844	-0.127512	-0.13278	-0.145751	-0.180364	-0.0985364	-0.151854	-0.205247	-0.235368	-0.170537	-0.151657	-0.132605	-0.164579	-0.170682	-0.130228	-0.169718	-0.149695	-0.151817	-0.199684	-0.204183	-0.176457	-0.154033	-0.227817	-0.171502	-0.200026	-0.186526	-0.176626	-0.170199
75.5	-0.0921944	-0.114395	-0.164858	-0.0691333	-0.0841458	-0.0623914	-0.122701	-0.129621	-0.143216	-0.175324	-0.0962326	-0.148155	-0.197985	-0.22786	-0.164527	-0.149349	-0.12874	-0.158923	-0.164395	-0.127109	-0.165698	-0.143478	-0.147088	-0.193173	-0.199957	-0.175361	-0.151755	-0.223218	-0.169835	-0.194211	-0.184805	-0.172985	-0.170149
75.8333	-0.087178	-0.111213	-0.163837	-0.0681313	-0.0814179	-0.0607731	-0.118218	-0.126382	-0.140238	-0.172408	-0.0932344	-0.143932	-0.191019	-0.220075	-0.159686	-0.145961	-0.124825	-0.153353	-0.158068	-0.124236	-0.161318	-0.138573	-0.142245	-0.186562	-0.195546	-0.174928	-0.150315	-0.215979	-0.16806	-0.187134	-0.1824	-0.169883	-0.167771
76.1667	-0.0831086	-0.107796	-0.163115	-0.0674937	-0.078726	-0.0589358	-0.114312	-0.12316	-0.136888	-0.171213	-0.0896709	-0.139403	-0.184895	-0.212446	-0.156009	-0.141924	-0.120991	-0.147938	-0.152008	-0.121661	-0.156911	-0.135186	-0.137317	-0.180063	-0.19095	-0.174877	-0.149513	-0.207473	-0.16599	-0.179332	-0.1798	-0.167148	-0.163866
76.5	-0.0803092	-0.104196	-0.162483	-0.0668046	-0.0762428	-0.0569111	-0.111221	-0.12002	-0.133274	-0.171184	-0.085821	-0.134864	-0.180238	-0.205494	-0.153353	-0.137804	-0.117384	-0.142791	-0.146564	-0.119464	-0.152911	-0.133411	-0.132369	-0.173963	-0.186035	-0.17479	-0.149059	-0.199156	-0.163334	-0.171377	-0.177468	-0.16431	-0.159274
76.8333	-0.0789442	-0.100496	-0.161724	-0.0657646	-0.0740969	-0.0547549	-0.109087	-0.117021	-0.129542	-0.171815	-0.0819645	-0.130589	-0.177433	-0.199627	-0.151552	-0.134078	-0.114099	-0.138012	-0.141993	-0.117678	-0.149654	-0.133222	-0.127504	-0.168516	-0.180748	-0.174331	-0.14868	-0.192197	-0.159959	-0.163825	-0.175762	-0.161031	-0.154745
77.1667	-0.0785418	-0.0968925	-0.160592	-0.0645408	-0.0722384	-0.0526217	-0.107685	-0.114217	-0.125991	-0.172793	-0.0783853	-0.126766	-0.175901	-0.19478	-0.150352	-0.130861	-0.111046	-0.133658	-0.138192	-0.116146	-0.147088	-0.134111	-0.122952	-0.163842	-0.175361	-0.17349	-0.148179	-0.186617	-0.156347	-0.157179	-0.174617	-0.157506	-0.150678
77.5	-0.0784716	-0.0936077	-0.158837	-0.0634173	-0.0705733	-0.0506909	-0.106693	-0.111661	-0.122957	-0.173851	-0.0753682	-0.12356	-0.174824	-0.190769	-0.149473	-0.128179	-0.10809	-0.129775	-0.134965	-0.114664	-0.14506	-0.135449	-0.118977	-0.160032	-0.170229	-0.172341	-0.147374	-0.182147	-0.153136	-0.151932	-0.173862	-0.154058	-0.147387
77.8333	-0.0782375	-0.0908258	-0.156248	-0.062622	-0.0690301	-0.0491089	-0.105867	-0.109398	-0.120719	-0.174779	-0.0731502	-0.121116	-0.173558	-0.187468	-0.1487	-0.126062	-0.105124	-0.12641	-0.132169	-0.113071	-0.143459	-0.136744	-0.1158	-0.157172	-0.165637	-0.170937	-0.146118	-0.178595	-0.150841	-0.148498	-0.173367	-0.150949	-0.145132
78.1667	-0.077882	-0.0885723	-0.15277	-0.062159	-0.0676283	-0.047891	-0.10525	-0.107452	-0.119317	-0.175589	-0.0717784	-0.119487	-0.172161	-0.184955	-0.148068	-0.12456	-0.102158	-0.123605	-0.12986	-0.111377	-0.142338	-0.138048	-0.11347	-0.155341	-0.161603	-0.169247	-0.144384	-0.176069	-0.149488	-0.146999	-0.173172	-0.148179	-0.143981
78.5	-0.0775821	-0.0868329	-0.148392	-0.0619763	-0.0664105	-0.04702	-0.104958	-0.105836	-0.118735	-0.176349	-0.0712516	-0.118706	-0.170864	-0.183365	-0.147675	-0.123725	-0.0992345	-0.121403	-0.128145	-0.10963	-0.141791	-0.139551	-0.111991	-0.154615	-0.158077	-0.167221	-0.142181	-0.174753	-0.148979	-0.147481	-0.173358	-0.145686	-0.143948
78.8333	-0.0774724	-0.085568	-0.143152	-0.0620179	-0.0653994	-0.046463	-0.105064	-0.104547	-0.118914	-0.177116	-0.0715225	-0.118749	-0.169843	-0.18275	-0.147583	-0.123563	-0.0963826	-0.119803	-0.127075	-0.107875	-0.141858	-0.14139	-0.111322	-0.154992	-0.154991	-0.164839	-0.139538	-0.17472	-0.149192	-0.14987	-0.173967	-0.143405	-0.144987
79.1667	-0.0775178	-0.0846363	-0.137302	-0.0622117	-0.0645392	-0.0461258	-0.105466	-0.103489	-0.119628	-0.177896	-0.0723562	-0.119378	-0.169044	-0.182838	-0.147715	-0.123882	-0.0935861	-0.118633	-0.126472	-0.10612	-0.142369	-0.143488	-0.111224	-0.156155	-0.152209	-0.1622	-0.136585	-0.175615	-0.149903	-0.15361	-0.174885	-0.141265	-0.146783
79.5	-0.0776408	-0.0838714	-0.131148	-0.0624816	-0.0637544	-0.0458983	-0.106014	-0.102547	-0.120609	-0.178681	-0.0734714	-0.120301	-0.168356	-0.18328	-0.147959	-0.124442	-0.0908172	-0.117677	-0.126103	-0.104364	-0.143103	-0.145716	-0.111411	-0.157713	-0.14958	-0.159431	-0.133478	-0.176974	-0.150863	-0.158025	-0.175957	-0.139195	-0.148957

## Sheet: negstaining_(sup6)
1 mM ADP + 2 mM MgCl2									1 mM ATP + 2 mM MgCl2									2 mM MgCl
Class	a (long)	b (short)	ratio	form	original class	no particles			Class	a (long)	b (short)	ratio	form	original class	no particles			Class	a (long)	b (short)	ratio	form	original class	no particles
1	67	54	1.241	o	1	1223			1	81.4	71.4	1.14	o	8	1850			1	82.2	75.8	1.084	s	1	1657
2	62.2	61.4	1.013	s	2	78			2	80	78.6	1.018	s	18	1172			2	79.9	68.6	1.165	o	2	75
3	63.6	55	1.156	o	3	377			3	75.6	68.9	1.097	s	17	256			3	81.5	70.3	1.159	o	3	471
4	65.8	56.4	1.167	o	4	1812			4	75.8	73.6	1.03	s	16	926			4	80.8	70.8	1.141	o	5	2438
5	65	60	1.083	s	5	1012			5	77.6	68.6	1.131	o	15	1240			5	79.9	70.5	1.133	o	7	275
6	65.2	56	1.164	o	6	735			6	75.4	71.4	1.056	s	14	193			6	75	75	1	s	8	316
7	62.8	50	1.256	o	7	1279			7	86.6	71.6	1.209	o	13	555			7	73.6	73.6	1	s	16	595
8	67	53	1.264	o	8	158			8	82	74.3	1.104	s	12	679			8	81.4	69.2	1.176	o	15	2331
9	66.3	49.4	1.342	o	16	446			9	84.2	65.8	1.28	o	10	1502			9	79.2	70.1	1.13	o	13	183
10	62.1	57.1	1.088	s	15	920			10	72.2	67.2	1.074	s	19	74			10	83.6	68.6	1.219	o	11	3188
11	67	52	1.288	o	14	350			11	73.6	70.8	1.04	s	20	3350			11	85.1	69.1	1.232	o	10	742
12	62.2	60.1	1.035	s	13	402			12	78.6	70.8	1.11	s	21	1666			12	84.8	67.7	1.253	o	18	562
13	63.6	51.1	1.245	o	12	599			13	75	70	1.071	s	22	4819			13	77.9	64.4	1.21	o	19	105
14	58.8	48	1.225	o	11	1792			14	72.2	69.2	1.043	s	23	50			14	80.8	63.6	1.27	o	20	313
15	60.8	45.8	1.328	o	10	1075			15	67.8	66.4	1.021	s	24	449			15	83.4	75.3	1.108	s	21	796
16	64	50	1.28	o	9	579			16	73.6	66.4	1.108	s	25	117			16	89.4	65.6	1.363	o	22	870
17	70	52.6	1.331	o	17	288			17	75	72.2	1.039	s	26	288			17	79.4	72.2	1.1	s	23	686
18	60.8	55	1.105	s	18	429			18	73.6	73.6	1	s	27	1698			18	80.8	72.2	1.119	o	24	1431
19	57.7	42.1	1.371	o	19	136			19	70.8	65.8	1.076	s	28	372			19	78	77	1.013	s	30	4751
20	63.7	52.4	1.216	o	20	651			20	71.4	70	1.02	s	29	1466			20	86.8	74.5	1.165	o	29	1329
21	62.2	53	1.174	o	21	383			21	73.6	71.4	1.031	s	1	1879			21	83.5	72.2	1.157	o	28	3157
22	59.4	53.5	1.11	s	22	394			22	78	67.2	1.161	o	2	353			22	78.6	70.8	1.11	s	27	312
23	63.6	55	1.156	o	23	922			23	73.6	70	1.051	s	3	217			23	62.1	48.9	1.27	o	25	1354
24	63.6	46.4	1.371	o	24	35			24	71.4	70	1.02	s	4	41
25	63.3	51.6	1.227	o	30	346			25	70	69.4	1.009	s	5	364
26	59.9	49.6	1.208	o	29	510			26	79.3	72.2	1.098	s	6	3842
27	62.4	52.2	1.195	o	28	164			27	71.4	70.8	1.008	s	7	2227
28	60.8	53.6	1.134	o	26	855
29	60.8	51.6	1.178	o	25	188
